# Supplementary material for: Erg251 has complex and pleiotropic effects on sterol composition, azole susceptibility, filamentation, and stress response phenotypes
Source: PLoS Pathog. 2024 Jul 30;20(7):e1012389. doi: 10.1371/journal.ppat.1012389 (PMC11315318; doi:10.1371/journal.ppat.1012389)
Supplement: S1 Table — (XLSX) [file ppat.1012389.s007.xlsx]

## Sheet: Sheet1
AMS strain number	Description	Evolution condition	Genetic background	Ploidy (relative to SC5314)	Copy number changes	FLC MIC (24hrs)	FLC SMG (48hrs)	ITC MIC (24hrs)	ITC SMG (48hrs)	VOC MIC (24hrs)	VOC SMG (48hrs)	SRR	BioProject
AMS2401	SC5314	N.A	N.A	2N	None	0.5µg/ml	0.08	0.06µg/ml	0.07	0.06µg/ml	0.13	N.A	N.A
AMS2794	P75603 from Hirakawa et al. 2015	N.A	N.A	2N	None	0.5µg/ml	0.13	N.A	N.A	N.A	N.A	N.A	N.A
AMS4130	P75063 64ug FLC Lineage 7 Passage 10 from Todd et al. 2023	64µg/ml FLC	P75063	2N	None	1µg/ml	0.26	0.06µg/ml	0.21	0.06µg/ml	0.23	SRR14929089	PRJNA741683
AMS5615	LSB Mad2 E 6	128µg/ml FLC	BW17	2N	Chr4 (partial)x4, Chr7x3, Chr7 LOH	1µg/ml	0.79	0.06µg/ml	0.79211	8µg/ml	0.8	SRR27696312	PRJNA1068093
AMS5617	LSB Mad2 E 8	128µg/ml FLC	BW17	2N	Chr4x3,Chr5 LOH	1µg/ml	0.73	0.06µg/ml	0.656053	0.06µg/ml	0.51	SRR27696311	PRJNA1068093
AMS5618	LSB Mad2 E 9	128µg/ml FLC	BW17	2N	Chr4x3,Chr5 LOH	1µg/ml	0.66	0.06µg/ml	0.571012	0.06µg/ml	0.45	SRR27696300	PRJNA1068093
AMS5622	LSB Mad2 E 13	128µg/ml FLC	BW17	2N	Chr7x3	1µg/ml	0.45	0.06µg/ml	0.510068	0.06µg/ml	0.65	SRR27696296	PRJNA1068093
AMS5623	LSB Mad2 E 14	128µg/ml FLC	BW17	2N	Chr7x3	1µg/ml	0.4	0.06µg/ml	0.445406	0.06µg/ml	0.58	SRR27696295	PRJNA1068093
AMS5624	LSB Mad2 E 15	128µg/ml FLC	BW17	2N	Chr7x3	1µg/ml	0.39	0.06µg/ml	0.425136	0.06µg/ml	0.41	SRR27696294	PRJNA1068093
AMS5625	LSB Mad2 E 16	128µg/ml FLC	BW17	2N	None	1µg/ml	0.74	0.06µg/ml	0.737714	4µg/ml	0.71	SRR27696293	PRJNA1068093
AMS5626	LSB Mad2 E 17	128µg/ml FLC	BW17	2N	None	1µg/ml	0.73	0.06µg/ml	0.756761	1µg/ml	0.72	SRR27696292	PRJNA1068093
AMS5627	Evolved 1.1	4µg/ml FLC	Sn152	2N	Chr3x3, Chr6x3, Chr5 LOH	>256µg/ml	N.A	>32µg/ml	N.A	>32µg/ml	N.A	SRR24605240	PRJNA973218
AMS5628	Evolved 1.2	4µg/ml FLC	Sn152	2N	Chr3x3, Chr6x3, Chr5 LOH	>256µg/ml	N.A	>32µg/ml	N.A	>32µg/ml	N.A	SRR24605229	PRJNA973218
AMS5657	Evolved 2.1	8µg/ml FLC	Sn152	2N	Chr3x3, Chr6x3	>256µg/ml	N.A	>32µg/ml	N.A	>32µg/ml	N.A	SRR24605250	PRJNA973218
AMS5658	Evolved 2.2	8µg/ml FLC	Sn152	2N	Chr3x3, Chr6x3	>256µg/ml	N.A	>32µg/ml	N.A	>32µg/ml	N.A	SRR24605249	PRJNA973218
AMS5729	Evolved 3.1	8µg/ml FLC	Sn152	2N	Chr3x3, Chr6x3	>256µg/ml	N.A	>32µg/ml	N.A	>32µg/ml	N.A	SRR24605212	PRJNA973218
AMS5730	Evolved 3.2	8µg/ml FLC	Sn152	2N	Chr6x3	1µg/ml	0.58	0.06µg/ml	0.41	0.06µg/ml	0.56	SRR24605199	PRJNA973218
AMS5731	Evolved 3.3	8µg/ml FLC	Sn152	2N	Chr3x3, Chr6x3	>256µg/ml	N.A	>32µg/ml	N.A	>32µg/ml	N.A	SRR24605198	PRJNA973218
AMS5732	Evolved 4.1	8µg/ml FLC	Sn152	2N	Chr3x3, Chr6x3	1µg/ml	0.57	0.06µg/ml	0.49	0.06µg/ml	0.43	SRR24605197	PRJNA973218
AMS5851	ERG251 heterozygous deletion a1, deleting A allele	N.A	SC5314	2N	segmental Chr1 LOH	1µg/ml	0.63	0.06µg/ml	0.81	0.06µg/ml	0.79	SRR27696291	PRJNA1068093
AMS5853	ERG251 heterozygous deletion b1, deleting B allele	N.A	SC5314	2N	None	1µg/ml	0.58	0.06µg/ml	0.68	0.06µg/ml	0.7	SRR27696290	PRJNA1068093
AMS5855	ERG251 homozygous deletion d19	N.A	SC5314	2N	segmental Chr1 LOH	N.A	N.A	N.A	N.A	N.A	N.A	SRR27696310	PRJNA1068093
AMS5856	ERG251 engineered point mutation: L113*	N.A	SC5314	2N	None	1µg/ml	0.56	0.06µg/ml	0.673433	0.06µg/ml	0.667633	SRR27696309	PRJNA1068093
AMS5859	ERG251 engineered point mutation: W265G	N.A	SC5314	2N	None	1µg/ml	0.68	0.06µg/ml	0.823276	0.06µg/ml	0.745717	SRR27696308	PRJNA1068093
AMS5860	ERG251 engineered point mutation: E273*	N.A	SC5314	2N	None	1µg/ml	0.57	0.06µg/ml	0.662332	0.06µg/ml	0.568396	SRR27696307	PRJNA1068093
AMS5864	ERG251 engineered point mutation: *322Y	N.A	SC5314	2N	None	1µg/ml	0.62	0.06µg/ml	0.690388	0.06µg/ml	0.596905	SRR27696306	PRJNA1068093
AMS5869	heterozygous complementation with A allele for ERG251 homozygous deletion mutant	N.A	SC5314	2N	segmental Chr1 LOH	1µg/ml	0.5	N.A	N.A	N.A	N.A	SRR27696305	PRJNA1068093
AMS5870	heterozygous complementation with B allele for ERG251 homozygous deletion mutant	N.A	SC5314	2N	None	1µg/ml	0.45	N.A	N.A	N.A	N.A	SRR27696304	PRJNA1068093
AMS5899	ERG251 heterozygous deletion in Chr3 and Chr6 aneuploidy background a2	N.A	Sn152	2N	Chr3x3, Chr6x3	>256µg/ml	N.A	>32µg/ml	N.A	>32µg/ml	N.A	SRR27696303	PRJNA1068093
AMS5901	ERG251 heterozygous deletion in Chr3 and Chr6 aneuploidy background a4	N.A	Sn152	2N	Chr3x3, Chr6x3	>256µg/ml	N.A	>32µg/ml	N.A	>32µg/ml	N.A	SRR27696302	PRJNA1068093
AMS6255	ERG251 heterozygous deletion b1 complementation with B allele	N.A	SC5314	2N	None	1µg/ml	0.1	N.A	N.A	N.A	N.A	SRR27696301	PRJNA1068093
AMS6257	ERG251 homozygous deletion d51	N.A	SC5314	2N	None	N.A	N.A	N.A	N.A	N.A	N.A	SRR27696299	PRJNA1068093
AMS6258	ERG251 homozygous deletion d70	N.A	SC5314	2N	None	N.A	N.A	N.A	N.A	N.A	N.A	SRR27696298	PRJNA1068093
AMS6308	ERG251 heterozygous deletion a1 complementation with A allele	N.A	SC5314	2N	segmental Chr1 LOH	1µg/ml	0.14	N.A	N.A	N.A	N.A	SRR27696297	PRJNA1068093
AMS6381	Over-expression of ERG251 : ERG251/TetO-ERG251	N.A	SC5314	2N	N.A	0.5µg/ml	0.4	N.A	N.A	N.A	N.A	N.A	N.A
AMS6382	Heterozyous deletion of ERG251 in P75063	N.A	P75063	2N	N.A	1µg/ml	0.23	N.A	N.A	N.A	N.A	N.A	N.A
AMS6383	Over-expression of ZRT2 : ZRT2/TetO-ZRT2 z1	N.A	SC5314	2N	N.A	1µg/ml	0.25	N.A	N.A	N.A	N.A	N.A	N.A
AMS6384	Over-expression of ZRT2 : ZRT2/TetO-ZRT2 z2	N.A	SC5314	2N	N.A	1µg/ml	0.24	N.A	N.A	N.A	N.A	N.A	N.A
AMS6385	Heterozyous deletion of ERG25 in erg251∆/∆	N.A	SC5314	2N	N.A	N.A	N.A	N.A	N.A	N.A	N.A	N.A	N.A
AMS6386	Heterozyous deletion of ERG25 in SC5314 h2	N.A	SC5314	2N	N.A	0.5µg/ml	0.13	N.A	N.A	N.A	N.A	N.A	N.A
AMS6387	Heterozyous deletion of ERG25 in SC5314 h8	N.A	SC5314	2N	N.A	0.5µg/ml	0.13	N.A	N.A	N.A	N.A	N.A	N.A
AMS6388	Heterozyous deletion of ERG25 in SC5314 h10	N.A	SC5314	2N	N.A	0.5µg/ml	0.14	N.A	N.A	N.A	N.A	N.A	N.A
AMS6389	Erg251 C-terminal GFP tagged, B allele tagged, ERG251-B-GFP	N.A	SC5314	2N	N.A	N.A	N.A	N.A	N.A	N.A	N.A	N.A	N.A
AMS6390	Erg251 C-terminal GFP tagged, B allele tagged, ERG251-A-GFP	N.A	SC5314	2N	N.A	N.A	N.A	N.A	N.A	N.A	N.A	N.A	N.A
C17/12-99	Clinical isolate from White et al. 2002	N.A	N.A	2N	N.A	128µg/ml	0.78	N.A	N.A	N.A	N.A	N.A	N.A
