# Supplementary material for: Erg251 has complex and pleiotropic effects on sterol composition, azole susceptibility, filamentation, and stress response phenotypes
Source: PLoS Pathog. 2024 Jul 30;20(7):e1012389. doi: 10.1371/journal.ppat.1012389 (PMC11315318; doi:10.1371/journal.ppat.1012389)
Supplement: S2 Table — (XLSX) [file ppat.1012389.s008.xlsx]

## Sheet: sheet1
	baseMean	log2FoldChange	lfcSE	stat	pvalue	padj
orf19.585	1014.71	1.11745	0.0628358	17.7836	9.47e-71	2.24e-69
orf19.7291	282.495	1.52754	0.102941	14.839	8.2e-50	1.07e-48
orf19.398	76.6558	-1.55329	0.189437	-8.19951	2.41e-16	1.09e-15
orf19.1124.2	726.405	1.05898	0.0874159	12.1143	8.87e-34	7.41e-33
orf19.1159	376.35	-1.44581	0.0873138	-16.5588	1.38e-61	2.49e-60
orf19.5010	63.5668	3.53107	0.242071	14.5869	3.4e-48	4.26e-47
orf19.4921.1	21.148	1.03725	0.300983	3.44619	0.000568557	0.00106321
orf19.5270	87.0239	-1.14546	0.269176	-4.25541	2.09e-05	4.47e-05
orf19.6829	302.025	1.42306	0.10808	13.1667	1.36e-39	1.35e-38
orf19.3704	432.735	1.23071	0.0870623	14.136	2.28e-45	2.6e-44
orf19.3938	731.111	1.42943	0.0742295	19.2569	1.24e-82	4.42e-81
orf19.6200	28.6098	-1.82684	0.347188	-5.26182	1.43e-07	3.72e-07
orf19.4283	1192.8	1.21415	0.0681863	17.8064	6.3e-71	1.5e-69
orf19.2060	515.518	1.53617	0.181593	8.45941	2.69e-17	1.28e-16
orf19.5507	202.281	3.51669	0.152481	23.0631	1.09e-117	1.15e-115
orf19.5126	650.329	2.18768	0.105856	20.6666	6.92e-95	3.67e-93
orf19.6989	22.9186	1.08528	0.326534	3.32363	0.000888544	0.00162389
orf19.3878	292.565	-1.14072	0.108207	-10.5419	5.53e-26	3.74e-25
orf19.7596	72.2093	-1.20065	0.217453	-5.52143	3.36e-08	9.27e-08
orf19.669	70.8816	-1.53629	0.218496	-7.0312	2.05e-12	7.55e-12
orf19.5180	489.65	-1.23335	0.086719	-14.2224	6.66e-46	7.75e-45
orf19.6862	158.575	2.84439	0.160748	17.6947	4.6e-70	1.05e-68
orf19.4495	2880.83	1.44786	0.0712876	20.3102	1.05e-91	5.09e-90
orf19.2711	602.995	1.42087	0.0845319	16.8087	2.11e-63	4.02e-62
orf19.2237.1	57.2029	2.0752	0.224272	9.25307	2.18e-20	1.17e-19
orf19.4416	1688.91	-1.06646	0.110392	-9.66066	4.43e-22	2.57e-21
orf19.4044	426.779	-1.06938	0.0828433	-12.9085	4.03e-38	3.76e-37
orf19.501	1295.8	1.38276	0.0848242	16.3015	9.64e-60	1.63e-58
orf19.4618	145572	-1.16224	0.0546482	-21.2677	2.26e-100	1.44e-98
orf19.4219	489.264	1.18419	0.0826642	14.3253	1.52e-46	1.8e-45
orf19.1097	8735.88	-1.70375	0.0983123	-17.33	2.8e-67	5.86e-66
orf19.7223	322.036	1.44819	0.102102	14.1838	1.15e-45	1.33e-44
orf19.4932	1839.09	1.43016	0.0635427	22.5071	3.54e-112	3.05e-110
orf19.465	30.3378	-1.67726	0.329366	-5.09238	3.54e-07	8.93e-07
orf19.6297	138.049	2.97364	0.166375	17.8731	1.91e-71	4.62e-70
orf19.7479	2790.92	-1.81035	0.0768546	-23.5555	1.1e-122	1.8e-120
orf19.7065	75.8	1.47305	0.200076	7.36244	1.81e-13	7.06e-13
orf19.4143	29.7747	3.32384	0.354007	9.38921	6.05e-21	3.32e-20
orf19.5408	5391.1	-1.02544	0.0428252	-23.9447	1.05e-126	1.87e-124
orf19.417	255.976	1.13109	0.131722	8.58693	8.93e-18	4.33e-17
orf19.3276	493.43	2.45068	0.139909	17.5163	1.08e-68	2.37e-67
orf19.4459	171.944	1.81159	0.238865	7.58414	3.35e-14	1.36e-13
orf19.588	82.4012	1.12192	0.197248	5.68783	1.29e-08	3.67e-08
orf19.6903	195.562	1.57765	0.117847	13.3873	7.18e-41	7.33e-40
orf19.2488	257.318	1.21879	0.111804	10.9011	1.14e-27	8.12e-27
orf19.787.1	1518.2	-1.64218	0.155177	-10.5826	3.59e-26	2.45e-25
orf19.2515	958.179	-1.12792	0.179921	-6.26894	3.64e-10	1.15e-09
orf19.2337	1090.78	-1.29344	0.152123	-8.50255	1.85e-17	8.87e-17
orf19.4309	3993.41	-1.21606	0.0521645	-23.3119	3.36e-120	4.22e-118
orf19.3204	41.6796	2.02354	0.278957	7.25397	4.05e-13	1.56e-12
orf19.7227	888.536	-1.01352	0.0977482	-10.3687	3.44e-25	2.24e-24
orf19.702	604.812	1.15127	0.083326	13.8165	2.03e-43	2.18e-42
orf19.2654	166.166	2.55765	0.139815	18.2931	9.4e-75	2.49e-73
orf19.3691	596.159	1.108	0.0833626	13.2913	2.6e-40	2.63e-39
orf19.1461	210.434	-1.30967	0.135	-9.70129	2.98e-22	1.73e-21
orf19.4229	213.96	-1.01538	0.154405	-6.57608	4.83e-11	1.63e-10
orf19.5049	62.826	3.06825	0.242812	12.6363	1.33e-36	1.18e-35
orf19.1433	2261.43	-1.34414	0.0707634	-18.9948	1.88e-80	6.12e-79
orf19.4093	1763.03	1.55818	0.0780994	19.9513	1.46e-88	6.44e-87
orf19.264	183.885	1.15621	0.12848	8.99911	2.28e-19	1.17e-18
orf19.4022	297.966	1.06395	0.101071	10.5268	6.5e-26	4.38e-25
orf19.6559	8470.15	-1.09144	0.0574046	-19.0131	1.33e-80	4.34e-79
orf19.7546	242.221	2.89983	0.137238	21.13	4.22e-99	2.57e-97
orf19.2917	969.458	1.94616	0.0877728	22.1727	6.3e-109	4.94e-107
orf19.25	191.792	1.10012	0.115391	9.53381	1.52e-21	8.62e-21
orf19.443	112.103	1.30427	0.15169	8.59831	8.09e-18	3.94e-17
orf19.2259	607.945	1.05635	0.0707351	14.9339	1.98e-50	2.65e-49
orf19.4962	14.2341	1.73802	0.426001	4.07984	4.51e-05	9.38e-05
orf19.7666	29.3794	-1.10279	0.321032	-3.43514	0.000592238	0.00110407
orf19.5525	6029.98	-1.80178	0.0952383	-18.9187	8e-80	2.52e-78
orf19.6249	85.8356	2.03306	0.276672	7.34827	2.01e-13	7.83e-13
orf19.718	61.7909	1.11337	0.208069	5.35099	8.75e-08	2.32e-07
orf19.4553	498.096	-1.03973	0.0873454	-11.9037	1.13e-32	9.22e-32
orf19.1826	929.906	1.24873	0.157583	7.92425	2.3e-15	9.89e-15
orf19.6745	43543.9	-1.20974	0.0583126	-20.7458	1.34e-95	7.34e-94
orf19.5763	186.652	-1.0351	0.156785	-6.60206	4.05e-11	1.38e-10
orf19.3759	190.094	1.4404	0.134557	10.7048	9.67e-27	6.71e-26
orf19.4013	3072.34	-1.24397	0.0532849	-23.3456	1.53e-120	2.05e-118
orf19.395	116628	-1.19351	0.0642394	-18.579	4.75e-77	1.37e-75
orf19.1633	485.944	2.32919	0.111794	20.8347	2.1e-96	1.21e-94
orf19.207	459.742	-1.02547	0.113766	-9.01387	1.99e-19	1.03e-18
orf19.1361	533.922	1.5981	0.0806598	19.8129	2.3e-87	9.67e-86
orf19.29	45.9272	1.8087	0.237855	7.60421	2.87e-14	1.17e-13
orf19.5190	13.2003	-1.47916	0.398022	-3.71628	0.000202178	0.000395583
orf19.5845	30.0839	1.32579	0.309182	4.28805	1.8e-05	3.88e-05
orf19.2269	1749.35	-1.03524	0.0631649	-16.3894	2.28e-60	3.96e-59
orf19.4191	250.793	2.03514	0.123001	16.5457	1.72e-61	3.07e-60
orf19.5437	18057.9	-1.01627	0.0775541	-13.1041	3.12e-39	3.05e-38
orf19.2520	846.481	1.56928	0.0718307	21.8469	8.31e-106	5.91e-104
orf19.1029	70.4719	1.06096	0.186168	5.69895	1.21e-08	3.45e-08
orf19.7012	264.383	1.08905	0.109472	9.94823	2.57e-23	1.55e-22
orf19.171	1058.87	1.57035	0.0809755	19.3929	8.86e-84	3.32e-82
orf19.744	3907.66	-2.16024	0.0842461	-25.6421	5.18e-145	1.36e-142
orf19.3138	1771.84	1.0058	0.075685	13.2893	2.67e-40	2.69e-39
orf19.2127	92.7762	-1.22706	0.166959	-7.34947	1.99e-13	7.77e-13
orf19.7107	259.942	1.42969	0.108217	13.2113	7.55e-40	7.52e-39
orf19.338	4723.31	-1.22378	0.0641903	-19.0648	4.95e-81	1.65e-79
orf19.3867	544.342	1.96411	0.12123	16.2016	4.92e-59	8.05e-58
orf19.4135	320.442	-1.57862	0.13092	-12.0579	1.76e-33	1.46e-32
orf19.1862	2153.27	-2.4158	0.0834061	-28.9643	1.85e-184	1.24e-181
orf19.778	9844.76	-1.10098	0.0555864	-19.8066	2.61e-87	1.08e-85
orf19.4599	17.6095	1.05876	0.375428	2.82016	0.00480004	0.00794789
orf19.2712	320.141	3.23238	0.147312	21.9424	1.02e-106	7.44e-105
orf19.665	284.644	1.9986	0.110185	18.1386	1.58e-73	4.04e-72
orf19.5541	519.563	1.06303	0.0798765	13.3085	2.07e-40	2.09e-39
orf19.2796	286.649	1.11251	0.107132	10.3845	2.92e-25	1.91e-24
orf19.3053	4522.87	-1.34574	0.0674352	-19.9561	1.33e-88	5.9e-87
orf19.2091	2039.52	1.01967	0.0579994	17.5806	3.47e-69	7.7e-68
orf19.1651	7.72657	1.9294	0.664345	2.90422	0.00368174	0.0061964
orf19.5627	1116.81	1.0405	0.0582431	17.8648	2.22e-71	5.32e-70
orf19.927	63.7658	1.36736	0.189344	7.22153	5.14e-13	1.96e-12
orf19.4380.1	995.329	-1.38816	0.0787729	-17.6223	1.66e-69	3.73e-68
orf19.169	337.594	1.92391	0.110695	17.3803	1.16e-67	2.47e-66
orf19.3609	291.772	1.1537	0.0984732	11.7159	1.06e-31	8.28e-31
orf19.6396	4647.55	-1.01424	0.0557304	-18.1991	5.25e-74	1.35e-72
orf19.2065	284.807	-1.03371	0.111298	-9.2878	1.58e-20	8.5e-20
orf19.5172	3.47736	-2.19504	1.00594	-2.18208	0.0291038	0.0430993
orf19.2691	315.401	-2.66446	0.112903	-23.5996	3.89e-123	6.53e-121
orf19.7356	13.4143	-1.43207	0.671322	-2.1332	0.0329081	0.0483068
orf19.1321	18.5556	1.1025	0.351743	3.1344	0.00172209	0.00303083
orf19.6136	682.59	1.18307	0.0729894	16.2088	4.37e-59	7.19e-58
orf19.1333	500.892	-1.28388	0.0866888	-14.8102	1.26e-49	1.64e-48
orf19.7196	1560.99	-1.94477	0.0838679	-23.1885	5.95e-119	6.91e-117
orf19.6686	120.003	3.35518	0.189707	17.6861	5.37e-70	1.22e-68
orf19.1939	22.9719	-1.20278	0.402866	-2.98555	0.00283065	0.0048313
orf19.4268	497.498	2.37791	0.109571	21.7019	1.97e-104	1.37e-102
orf19.1246	3027.86	-1.19317	0.065465	-18.226	3.21e-74	8.28e-73
orf19.6079	181.314	-1.65199	0.336211	-4.91355	8.94e-07	2.18e-06
orf19.2017	716.363	1.41054	0.0751737	18.7638	1.49e-78	4.44e-77
orf19.4190	296.83	2.04482	0.111347	18.3645	2.53e-75	6.88e-74
orf19.4612	119.228	-1.97153	0.15283	-12.9002	4.49e-38	4.18e-37
orf19.5451	32.9551	-1.09114	0.271807	-4.01439	5.96e-05	0.000122485
orf19.2344	1237.16	-2.21109	0.111632	-19.8071	2.59e-87	1.08e-85
orf19.85	712.803	1.64241	0.069945	23.4815	6.3e-122	9.52e-120
orf19.73	609.97	1.34717	0.0817241	16.4844	4.75e-61	8.47e-60
orf19.6261	1379.87	-1.23954	0.0800044	-15.4934	3.84e-54	5.66e-53
orf19.4674.1	527.918	1.31179	0.0975101	13.4528	2.96e-41	3.07e-40
orf19.5070	459.787	-1.47859	0.118172	-12.5122	6.4e-36	5.58e-35
orf19.5106	438.528	2.56255	0.0990192	25.8794	1.14e-147	3.12e-145
orf19.4980	8160.18	-1.99801	0.0678455	-29.4494	1.28e-190	1.29e-187
orf19.2048	2701.94	-1.28523	0.134849	-9.53083	1.56e-21	8.86e-21
orf19.5038	178.464	3.67605	0.188229	19.5297	6.14e-85	2.38e-83
orf19.1587	210.593	1.13942	0.143789	7.92421	2.3e-15	9.89e-15
orf19.2287	59.8732	3.10862	0.239922	12.9568	2.15e-38	2.04e-37
orf19.2785	1206.28	1.28108	0.0763888	16.7705	4.01e-63	7.52e-62
orf19.5615	541.115	-1.28962	0.0871865	-14.7914	1.66e-49	2.17e-48
orf19.2922	7.36303	-1.63875	0.728012	-2.25099	0.0243862	0.0365249
orf19.3130	355.51	1.52077	0.100079	15.1957	3.78e-52	5.27e-51
orf19.3997	195887	-1.22782	0.0620164	-19.7984	3.07e-87	1.26e-85
orf19.1721	94.2431	2.67519	0.242184	11.0461	2.29e-28	1.68e-27
orf19.107	168.027	2.16713	0.148207	14.6223	2.02e-48	2.54e-47
orf19.7601	92.4242	1.51096	0.185495	8.14557	3.77e-16	1.69e-15
orf19.4569	12.1853	-1.43903	0.567263	-2.53679	0.0111873	0.0176208
orf19.5168	686.444	1.06733	0.0660098	16.1693	8.31e-59	1.35e-57
orf19.6696	286.108	1.40401	0.0991176	14.1651	1.51e-45	1.73e-44
orf19.111	523.407	-2.32723	0.145091	-16.0398	6.73e-58	1.08e-56
orf19.962	198.472	2.41604	0.121439	19.8951	4.48e-88	1.96e-86
orf19.4746	363.34	1.84886	0.105041	17.6013	2.41e-69	5.36e-68
orf19.5158	432.252	-1.28901	0.0860104	-14.9867	8.97e-51	1.21e-49
orf19.6955	311.627	3.76282	0.162373	23.1739	8.34e-119	9.51e-117
orf19.922	22969.5	-1.2912	0.0452136	-28.5577	2.25e-179	1.24e-176
orf19.7381	349.179	1.08896	0.150191	7.2505	4.15e-13	1.59e-12
orf19.2847	319.306	1.74568	0.0982049	17.7758	1.09e-70	2.57e-69
orf19.3710	87.2155	2.60099	0.259129	10.0374	1.04e-23	6.41e-23
orf19.3170	359.26	1.20049	0.0948343	12.6588	1e-36	8.92e-36
orf19.4697	1191.2	1.02919	0.120955	8.50884	1.76e-17	8.42e-17
orf19.3275	21.4803	2.14142	0.354426	6.04192	1.52e-09	4.64e-09
orf19.4450.2	54.0993	1.58053	0.236355	6.68711	2.28e-11	7.86e-11
orf19.6709	111.151	-1.05873	0.205619	-5.14898	2.62e-07	6.69e-07
orf19.1662	705.749	1.37806	0.0776607	17.7446	1.9e-70	4.42e-69
orf19.7437	1605.23	-1.53752	0.0567691	-27.0838	1.53e-161	6.59e-159
orf19.475	242.901	1.62312	0.112256	14.4592	2.19e-47	2.65e-46
orf19.1609	502.166	2.02741	0.105512	19.2149	2.78e-82	9.76e-81
orf19.4698	524.663	1.61122	0.116469	13.8338	1.59e-43	1.72e-42
orf19.4975	84.7032	-1.64257	0.19983	-8.2198	2.04e-16	9.27e-16
orf19.1830	11.1665	1.26981	0.488088	2.60159	0.00927924	0.0148007
orf19.7657	34.9626	2.64045	0.316233	8.34969	6.84e-17	3.2e-16
orf19.5170	2102.76	1.20738	0.0791821	15.2482	1.69e-52	2.37e-51
orf19.28	78.3079	1.25658	0.179678	6.99352	2.68e-12	9.8e-12
orf19.6751	243.309	1.39122	0.100167	13.889	7.39e-44	8.07e-43
orf19.2639	209.896	1.17315	0.136495	8.59483	8.34e-18	4.05e-17
orf19.5753	154.677	2.79141	0.256345	10.8893	1.3e-27	9.24e-27
orf19.5991	278.397	2.54988	0.130233	19.5794	2.32e-85	9.04e-84
orf19.4524	331.259	-1.20391	0.102615	-11.7323	8.71e-32	6.87e-31
orf19.2717	218.154	3.18235	0.136764	23.2689	9.15e-120	1.11e-117
orf19.3477	245.763	1.47047	0.11289	13.0257	8.74e-39	8.41e-38
orf19.4963	163.019	2.39604	0.166419	14.3977	5.35e-47	6.44e-46
orf19.4204	721.649	1.34933	0.0780668	17.2843	6.17e-67	1.27e-65
orf19.5342.2	79.4833	-1.36595	0.175178	-7.79747	6.32e-15	2.66e-14
orf19.670.2	1019.57	2.89438	0.122108	23.7034	3.32e-124	5.74e-122
orf19.3466	71.909	1.13189	0.195301	5.79562	6.81e-09	1.98e-08
orf19.2047	504.008	-1.10115	0.0872701	-12.6177	1.69e-36	1.5e-35
orf19.5436	676.75	1.23382	0.0858021	14.3798	6.93e-47	8.29e-46
orf19.3797	430.843	1.09871	0.0885962	12.4013	2.57e-35	2.2e-34
orf19.376	133.018	-1.08197	0.257782	-4.1972	2.7e-05	5.74e-05
orf19.6014	374.135	2.00791	0.112432	17.8588	2.47e-71	5.89e-70
orf19.4716	3189.49	-1.32028	0.153051	-8.62639	6.33e-18	3.09e-17
orf19.3910	212.993	-1.289	0.129263	-9.97194	2.02e-23	1.23e-22
orf19.4635	2805.7	1.00248	0.0544808	18.4006	1.3e-75	3.55e-74
orf19.6758	212.847	-1.79659	0.154627	-11.6189	3.31e-31	2.57e-30
orf19.2667	317.727	2.34794	0.126647	18.5392	9.97e-77	2.81e-75
orf19.603	241.078	2.50962	0.133781	18.7591	1.63e-78	4.83e-77
orf19.2204	121.572	-1.50225	0.177373	-8.46947	2.47e-17	1.17e-16
orf19.2593	247.111	-1.41801	0.20173	-7.02926	2.08e-12	7.65e-12
orf19.5912	1330.35	1.67548	0.0913872	18.3338	4.45e-75	1.19e-73
orf19.2090	286.102	2.64505	0.138731	19.0661	4.83e-81	1.62e-79
orf19.6574	23.8539	-1.13615	0.330064	-3.44221	0.000576975	0.00107728
orf19.4815	468.404	2.30142	0.136352	16.8786	6.47e-64	1.26e-62
orf19.124	196.153	3.78699	0.171126	22.1299	1.63e-108	1.25e-106
orf19.2261	1158.33	-1.00373	0.0617885	-16.2446	2.44e-59	4.05e-58
orf19.6078	438.553	-1.65874	0.336704	-4.92641	8.38e-07	2.05e-06
orf19.5660.1	1367.9	1.05135	0.0676433	15.5425	1.79e-54	2.65e-53
orf19.6484	3.49973	5.13925	1.3307	3.86207	0.00011243	0.000225682
orf19.3932	1193.2	-1.5893	0.111764	-14.2202	6.87e-46	7.98e-45
orf19.7013	4.02233	1.89054	0.759131	2.4904	0.0127598	0.0199365
orf19.6065	2893.26	-1.07799	0.0523708	-20.5838	3.83e-94	2e-92
orf19.2018	23.2767	1.16722	0.30199	3.8651	0.000111044	0.000223047
orf19.494	166.105	2.8386	0.160826	17.6501	1.02e-69	2.3e-68
orf19.5566	107.311	1.7231	0.168117	10.2494	1.19e-24	7.64e-24
orf19.5198	557.526	2.35836	0.0961866	24.5186	9.35e-133	2.02e-130
orf19.5780	231.77	-1.16971	0.13431	-8.70905	3.06e-18	1.52e-17
orf19.3711	6.43739	1.92349	0.86333	2.22799	0.025881	0.0385915
orf19.6551.1	15.406	-1.0767	0.46412	-2.31988	0.0203475	0.0308197
orf19.1791	267.171	2.24504	0.116632	19.2489	1.44e-82	5.12e-81
orf19.1902	267.927	2.90236	0.140389	20.6738	5.97e-95	3.19e-93
orf19.3160	2580.24	-2.85862	0.0987071	-28.9606	2.06e-184	1.25e-181
orf19.1691	13910.4	-1.78963	0.073329	-24.4054	1.5e-131	3.12e-129
orf19.673	46.1643	-1.19207	0.240893	-4.94854	7.48e-07	1.83e-06
orf19.2183	2584.03	1.26338	0.074879	16.8723	7.19e-64	1.39e-62
orf19.7384	699.822	2.50826	0.181354	13.8307	1.66e-43	1.8e-42
orf19.1679	9.10565	1.48923	0.663497	2.24451	0.0247995	0.0370979
orf19.3905	7.53068	-1.86349	0.549659	-3.39027	0.000698235	0.00129132
orf19.3795	360.64	-1.15199	0.106241	-10.8432	2.15e-27	1.51e-26
orf19.4763	528.812	-1.37814	0.0961753	-14.3295	1.43e-46	1.7e-45
orf19.4399	190.753	2.03256	0.145733	13.9472	3.27e-44	3.62e-43
orf19.6416	55.5667	-1.00373	0.266136	-3.77149	0.000162275	0.000320414
orf19.3539	100.799	1.08302	0.160367	6.7534	1.44e-11	5.04e-11
orf19.2319	367.879	2.43937	0.109408	22.296	4.04e-110	3.35e-108
orf19.3159	494.365	2.32454	0.135832	17.1133	1.18e-65	2.37e-64
orf19.655	1671.15	1.4682	0.096815	15.165	6.03e-52	8.38e-51
orf19.3643	21.5487	1.72081	0.443132	3.88329	0.000103053	0.000207549
orf19.6091	665.53	-1.09838	0.084354	-13.0211	9.29e-39	8.92e-38
orf19.5975	26.0589	3.06228	1.34997	2.26842	0.0233039	0.0350254
orf19.1117	9.70615	3.05548	0.549431	5.56117	2.68e-08	7.46e-08
orf19.4015	21.8697	-1.01855	0.420141	-2.42432	0.0153373	0.0237002
orf19.3651	85588.4	-1.24219	0.0584112	-21.2664	2.33e-100	1.46e-98
orf19.2594	511.045	1.5439	0.0895335	17.2438	1.25e-66	2.52e-65
orf19.1701	186.844	1.07804	0.131662	8.1879	2.66e-16	1.2e-15
orf19.1240	1750.79	-1.09722	0.0932988	-11.7603	6.25e-32	4.96e-31
orf19.4227	10.8611	1.87593	0.870441	2.15515	0.0311499	0.0459716
orf19.4555	5977.56	-1.89313	0.0965928	-19.5991	1.57e-85	6.26e-84
orf19.5809	732.514	-2.17751	0.118086	-18.4401	6.26e-76	1.74e-74
orf19.1368	577.482	-1.59246	0.0793073	-20.0796	1.11e-89	5.17e-88
orf19.6755	397.795	-1.80678	0.102821	-17.572	4.03e-69	8.93e-68
orf19.6917	32.1462	1.21385	0.261411	4.64344	3.43e-06	7.92e-06
orf19.125	718.374	-1.1976	0.111917	-10.7007	1.01e-26	7e-26
orf19.6445	538.93	-1.0025	0.12631	-7.93679	2.07e-15	8.97e-15
orf19.172	170.389	2.2828	0.135497	16.8476	1.09e-63	2.11e-62
orf19.2968	15.7217	-1.2118	0.43763	-2.769	0.00562279	0.00922175
orf19.4393	4334.56	1.47074	0.0873261	16.842	1.2e-63	2.31e-62
orf19.6230	277.505	1.3086	0.102688	12.7435	3.39e-37	3.09e-36
orf19.1642	122.679	3.15813	0.176249	17.9185	8.45e-72	2.07e-70
orf19.4401	103.342	2.00939	0.164967	12.1806	3.95e-34	3.33e-33
orf19.1687	381.956	2.48603	0.11717	21.2172	6.62e-100	4.08e-98
orf19.7197	122.088	4.03943	0.221016	18.2766	1.27e-74	3.35e-73
orf19.4055	17.0111	-2.64399	0.513425	-5.14971	2.61e-07	6.66e-07
orf19.158	327.176	1.18284	0.113714	10.4019	2.43e-25	1.59e-24
orf19.3777	76.1015	2.42701	0.233375	10.3996	2.49e-25	1.63e-24
orf19.5005	1971.02	-1.00782	0.0604754	-16.6649	2.36e-62	4.33e-61
orf19.1868	15214.6	-1.53044	0.0939282	-16.2937	1.09e-59	1.84e-58
orf19.5012	22.27	1.29907	0.312699	4.15437	3.26e-05	6.86e-05
orf19.360	16.9094	-1.6866	0.419215	-4.02325	5.74e-05	0.000118328
orf19.5862	88.5178	-1.41075	0.236854	-5.95619	2.58e-09	7.74e-09
orf19.6222.1	156.499	-1.50823	0.132516	-11.3815	5.17e-30	3.91e-29
orf19.5826	9.33162	-1.53258	0.656653	-2.33392	0.0195999	0.0297395
orf19.2688	298.786	2.81595	0.122728	22.9447	1.66e-116	1.65e-114
orf19.2681	16.3878	-1.21015	0.383225	-3.15781	0.00158959	0.00280684
orf19.5312	385.177	-1.22444	0.0860068	-14.2365	5.44e-46	6.36e-45
orf19.6873.1	1.12281	3.44678	1.58353	2.17664	0.0295076	0.0436332
orf19.7411	17.8264	2.75976	0.560208	4.92632	8.38e-07	2.05e-06
orf19.5020	11.9133	3.01649	0.5579	5.40686	6.41e-08	1.73e-07
orf19.4424	6.51661	2.71193	0.856342	3.16687	0.00154088	0.0027294
orf19.6532	19.9781	1.81644	0.364975	4.97689	6.46e-07	1.59e-06
orf19.5835	513.423	1.02915	0.07913	13.0058	1.13e-38	1.09e-37
orf19.2511.1	198.848	1.21715	0.119064	10.2227	1.57e-24	1e-23
orf19.2693	261.832	-1.58319	0.117026	-13.5286	1.06e-41	1.11e-40
orf19.6355	951.319	1.63332	0.0732607	22.2947	4.16e-110	3.4e-108
orf19.6587	382.37	1.01532	0.102469	9.90858	3.82e-23	2.29e-22
orf19.5250	196.072	-1.51274	0.192963	-7.83953	4.52e-15	1.92e-14
orf19.4701	40.9339	1.64448	0.256637	6.40782	1.48e-10	4.82e-10
orf19.555	4.51318	3.10771	1.05024	2.95904	0.00308599	0.00524045
orf19.3442	1437.83	-1.42024	0.0668444	-21.247	3.52e-100	2.19e-98
orf19.6385	10977.7	1.31712	0.0765884	17.1974	2.78e-66	5.6e-65
orf19.3478	127.865	2.34351	0.1554	15.0805	2.17e-51	2.99e-50
orf19.4159	202.606	1.17013	0.138861	8.42662	3.56e-17	1.68e-16
orf19.4739	510.916	1.49601	0.0829968	18.025	1.24e-72	3.09e-71
orf19.3575	146616	-1.25384	0.0647018	-19.3788	1.17e-83	4.35e-82
orf19.3088	20.4824	3.04522	0.423627	7.18844	6.55e-13	2.49e-12
orf19.3303	263.582	1.60648	0.101199	15.8744	9.53e-57	1.48e-55
orf19.1616	286.534	-2.34431	0.130378	-17.9808	2.75e-72	6.79e-71
orf19.558	292.365	1.08469	0.143212	7.57403	3.62e-14	1.46e-13
orf19.822	1579.63	-1.27851	0.280343	-4.56052	5.1e-06	1.15e-05
orf19.1963	1402.53	-1.07794	0.0620444	-17.3737	1.31e-67	2.77e-66
orf19.2438	765.273	1.02791	0.0668747	15.3707	2.57e-53	3.73e-52
orf19.176	47.8642	-1.31908	0.261163	-5.05078	4.4e-07	1.1e-06
orf19.2959.1	638.973	-1.34539	0.133971	-10.0424	9.92e-24	6.11e-23
orf19.5064	531.202	1.29102	0.0737101	17.5149	1.1e-68	2.42e-67
orf19.1421	48.6267	-1.03373	0.264704	-3.90523	9.41e-05	0.000190415
orf19.2529	280.822	-1.03049	0.102924	-10.0121	1.35e-23	8.27e-23
orf19.4828	1914.93	-1.06085	0.0550769	-19.2613	1.14e-82	4.08e-81
orf19.4587	750.648	1.15184	0.0636576	18.0943	3.53e-73	9e-72
orf19.4895	39.3618	1.35871	0.290394	4.67886	2.88e-06	6.74e-06
orf19.1048	244.3	-1.83726	0.12357	-14.8682	5.3e-50	7e-49
orf19.2525	4426.65	-1.39396	0.0563375	-24.743	3.69e-135	8.26e-133
orf19.6640	4155.48	-1.09324	0.0519274	-21.0532	2.14e-98	1.28e-96
orf19.6083	23.2197	1.05067	0.399792	2.62804	0.00858792	0.0137343
orf19.4090	250.528	-1.42288	0.136356	-10.435	1.72e-25	1.13e-24
orf19.7593	261.915	1.33817	0.119254	11.2212	3.21e-29	2.41e-28
orf19.4563	132.469	1.61732	0.166133	9.73513	2.14e-22	1.26e-21
orf19.5905	20.3734	2.49981	0.348066	7.182	6.87e-13	2.6e-12
orf19.938	39.1292	1.00143	0.262614	3.81333	0.000137105	0.000273215
orf19.2296	10944.4	-1.8649	0.097135	-19.1991	3.77e-82	1.32e-80
orf19.1339	5051.25	-1.24474	0.053547	-23.2458	1.57e-119	1.86e-117
orf19.6208	345.603	1.02672	0.0998975	10.2778	8.88e-25	5.72e-24
orf19.1307	102.101	-1.14704	0.194026	-5.91178	3.38e-09	1.01e-08
orf19.313	27.038	-1.01674	0.329146	-3.08903	0.00200813	0.00349859
orf19.6126	3132.97	1.26123	0.0687733	18.3389	4.05e-75	1.09e-73
orf19.3367	897.776	1.3739	0.0727254	18.8916	1.34e-79	4.14e-78
orf19.1771	52.2125	1.13121	0.223609	5.05886	4.22e-07	1.06e-06
orf19.7650	228.815	2.21609	0.114761	19.3105	4.38e-83	1.6e-81
orf19.1564	1690.38	-1.23836	0.06071	-20.398	1.74e-92	8.77e-91
orf19.460	16.5311	-1.37778	0.641821	-2.14668	0.0318191	0.0468448
orf19.5802	113.762	1.72907	0.171464	10.0842	6.49e-24	4.03e-23
orf19.434	6231.83	-1.12903	0.0539098	-20.9429	2.18e-97	1.28e-95
orf19.1974	4437.02	-1.17341	0.0584543	-20.0739	1.25e-89	5.75e-88
orf19.1753	556.73	1.73494	0.0769866	22.5356	1.86e-112	1.63e-110
orf19.1528	314.594	1.42947	0.101908	14.027	1.07e-44	1.2e-43
orf19.4161	45.1552	1.36371	0.219807	6.20414	5.5e-10	1.72e-09
orf19.2737	2938.63	-1.30106	0.057981	-22.4394	1.63e-111	1.36e-109
orf19.3470	106.945	1.91244	0.211386	9.04714	1.47e-19	7.62e-19
orf19.1887	710.943	-1.29407	0.0697678	-18.5483	8.42e-77	2.39e-75
orf19.1915	958.089	1.60888	0.0841728	19.1141	1.93e-81	6.58e-80
orf19.3820	833.537	-1.00596	0.196423	-5.12138	3.03e-07	7.7e-07
orf19.6882	20379.8	-1.22318	0.0863327	-14.1682	1.44e-45	1.66e-44
orf19.1980	16.9841	-1.02481	0.381547	-2.68594	0.0072325	0.0116842
orf19.5592	3.82841	-3.62088	1.36032	-2.66178	0.00777284	0.0125103
orf19.1485	442.888	1.11165	0.0907974	12.2432	1.83e-34	1.55e-33
orf19.2385	131.401	2.49755	0.157598	15.8476	1.46e-56	2.25e-55
orf19.4833	2099.56	-1.3512	0.0789953	-17.1049	1.37e-65	2.73e-64
orf19.773	62.5918	1.55943	0.201847	7.72578	1.11e-14	4.62e-14
orf19.1585	2083.92	1.05199	0.0646122	16.2816	1.33e-59	2.23e-58
orf19.5732	158.366	2.99192	0.172774	17.3169	3.51e-67	7.28e-66
orf19.515	39.8069	1.11772	0.260988	4.28265	1.85e-05	3.97e-05
orf19.5407	456.046	1.91273	0.10157	18.8316	4.16e-79	1.26e-77
orf19.6116	3492.49	-1.29499	0.0534017	-24.25	6.61e-130	1.33e-127
orf19.498	1696.48	1.26105	0.0472524	26.6876	6.55e-157	2.47e-154
orf19.5634	674.784	-3.1721	0.22205	-14.2855	2.69e-46	3.15e-45
orf19.3755	603.238	1.34725	0.0770549	17.4842	1.89e-68	4.11e-67
orf19.4539	542.195	-1.354	0.0977155	-13.8565	1.16e-43	1.26e-42
orf19.4733	168.931	-1.16158	0.146776	-7.91399	2.49e-15	1.07e-14
orf19.5620	2502.6	-1.5398	0.0668307	-23.0404	1.84e-117	1.88e-115
orf19.6918	80.7876	1.06617	0.199818	5.33571	9.52e-08	2.52e-07
orf19.6658	1139.73	-1.47972	0.074513	-19.8585	9.3e-88	3.99e-86
orf19.500	339.922	1.60124	0.0987924	16.2081	4.42e-59	7.25e-58
orf19.2167	216.702	2.99574	0.149481	20.041	2.42e-89	1.11e-87
orf19.675	2497.49	-1.77884	0.134849	-13.1913	9.84e-40	9.78e-39
orf19.3746	145.479	-1.46907	0.145073	-10.1264	4.22e-24	2.64e-23
orf19.6298	72.7098	3.0309	0.237199	12.7779	2.18e-37	2e-36
orf19.3393	259.298	2.75374	0.121297	22.7025	4.23e-114	3.99e-112
orf19.2998	230.813	1.91355	0.119812	15.9713	2.02e-57	3.22e-56
orf19.6637	1783.83	-1.83309	0.0758969	-24.1524	7.04e-129	1.37e-126
orf19.7531	601.111	-1.74465	0.103827	-16.8035	2.3e-63	4.34e-62
orf19.1569	607.323	2.03818	0.108848	18.725	3.09e-78	9.08e-77
orf19.2608	16282	-1.83972	0.146189	-12.5845	2.57e-36	2.26e-35
orf19.4018	704.606	1.16478	0.0695195	16.7548	5.22e-63	9.77e-62
orf19.3879	88.4278	-1.22581	0.184712	-6.63633	3.22e-11	1.1e-10
orf19.6902	371.284	1.98038	0.0953832	20.7624	9.48e-96	5.26e-94
orf19.7664	335.778	1.14119	0.0904832	12.6122	1.81e-36	1.6e-35
orf19.8278	1.76304	4.21269	1.41755	2.97181	0.0029605	0.0050387
orf19.7194	43.6922	1.99371	0.284579	7.00581	2.46e-12	9e-12
orf19.5747	955.781	1.46451	0.0645949	22.6722	8.43e-114	7.83e-112
orf19.391	7279.95	-1.14667	0.0496262	-23.1061	4.02e-118	4.47e-116
orf19.3369	546.542	-1.14952	0.202167	-5.68598	1.3e-08	3.71e-08
orf19.2107	1917.01	-1.26999	0.0481016	-26.4023	1.29e-153	4.33e-151
orf19.296	41.4412	-1.1389	0.252299	-4.51408	6.36e-06	1.42e-05
orf19.7214	2369.04	-1.43852	0.0596158	-24.1298	1.22e-128	2.27e-126
orf19.568	267.046	1.57444	0.10015	15.7208	1.09e-55	1.65e-54
orf19.3611	1407.46	1.13217	0.0730806	15.492	3.93e-54	5.77e-53
orf19.6008	314.892	-1.04491	0.111458	-9.37491	6.92e-21	3.8e-20
orf19.4948	145.056	1.13227	0.12102	9.35599	8.28e-21	4.53e-20
orf19.3809	308.782	1.00408	0.100824	9.95878	2.31e-23	1.4e-22
orf19.2930	1319.41	1.13752	0.0635105	17.9107	9.73e-72	2.37e-70
orf19.3121	1.70618	4.64336	1.46236	3.17525	0.00149705	0.00265489
orf19.1109	384.239	1.16447	0.0892583	13.046	6.7e-39	6.48e-38
orf19.3839	219.538	-1.50752	0.156937	-9.6059	7.55e-22	4.35e-21
orf19.6175	167.63	2.24006	0.138418	16.1833	6.62e-59	1.08e-57
orf19.7062	1387.6	1.471	0.0964867	15.2456	1.76e-52	2.46e-51
orf19.1774	52.6342	2.34306	0.275271	8.51182	1.71e-17	8.22e-17
orf19.1927	71.6625	1.22066	0.191661	6.36887	1.9e-10	6.17e-10
orf19.3585	222.276	1.002	0.0996981	10.0504	9.15e-24	5.64e-23
orf19.3278	20622.4	-1.06171	0.066482	-15.9699	2.07e-57	3.28e-56
orf19.1039	184.626	1.03653	0.137648	7.53027	5.06e-14	2.04e-13
orf19.1306	624.231	1.12902	0.0930134	12.1383	6.62e-34	5.56e-33
orf19.5884	493.617	1.13542	0.0816628	13.9038	6.01e-44	6.58e-43
orf19.6804	553.59	1.087	0.0950194	11.4398	2.64e-30	2.01e-29
orf19.5000	1169.88	-1.43457	0.0960768	-14.9315	2.06e-50	2.74e-49
orf19.4580	928.553	-1.22979	0.0702239	-17.5124	1.15e-68	2.52e-67
orf19.2531	6768.79	-1.33462	0.0649311	-20.5544	7.03e-94	3.6e-92
orf19.7323	4251.91	-1.02924	0.0671643	-15.3242	5.27e-53	7.55e-52
orf19.863	733.657	1.2402	0.0699989	17.7174	3.08e-70	7.13e-69
orf19.4287	1216.07	-2.13714	0.0727894	-29.3606	1.75e-189	1.51e-186
orf19.691	6565.79	-1.39343	0.0924146	-15.078	2.26e-51	3.1e-50
orf19.6236	112.831	2.57514	0.162946	15.8036	2.94e-56	4.49e-55
orf19.6648	480.062	2.47447	0.178275	13.8801	8.37e-44	9.13e-43
orf19.6844	852.726	1.09738	0.20637	5.31755	1.05e-07	2.77e-07
orf19.3978	98.1494	2.5686	0.182325	14.088	4.5e-45	5.11e-44
orf19.2701	106.562	1.47443	0.640693	2.3013	0.0213745	0.0323184
orf19.6589	272.773	2.30066	0.111844	20.5702	5.07e-94	2.62e-92
orf19.2849	756.499	-3.06448	0.109708	-27.933	1.06e-171	4.93e-169
orf19.2738	122.365	-3.79401	0.207078	-18.3217	5.56e-75	1.48e-73
orf19.5356	486.903	2.17948	0.114452	19.0427	7.56e-81	2.51e-79
orf19.1397	36.6783	1.3452	0.270958	4.96461	6.88e-07	1.69e-06
orf19.5231.2	1126.63	1.09736	0.0755834	14.5185	9.25e-48	1.14e-46
orf19.1891	4386.33	-1.05145	0.0643108	-16.3495	4.39e-60	7.53e-59
orf19.2891	138.53	1.39157	0.15031	9.25804	2.08e-20	1.12e-19
orf19.4773	367.337	2.87813	0.342152	8.41185	4.04e-17	1.89e-16
orf19.7397.1	384.231	3.23641	0.138115	23.4327	1.98e-121	2.85e-119
orf19.414	125.915	2.84899	0.216383	13.1664	1.37e-39	1.36e-38
orf19.6652	154.021	3.19532	0.169083	18.8979	1.19e-79	3.7e-78
orf19.6486	5.91877	4.08562	1.31203	3.11397	0.00184588	0.00323645
orf19.6347	106.066	1.22821	0.173879	7.0636	1.62e-12	6.03e-12
orf19.7419	279.588	-1.20319	0.107425	-11.2003	4.06e-29	3.04e-28
orf19.6899	18.7681	1.25624	0.356783	3.52102	0.000429883	0.000813707
orf19.5243	758.023	1.03428	0.0699654	14.7827	1.89e-49	2.45e-48
orf19.2244	619.722	-1.22021	0.0981935	-12.4265	1.88e-35	1.62e-34
orf19.769	218.346	-1.58007	0.135849	-11.631	2.87e-31	2.23e-30
orf19.2386	152.565	2.7399	0.149254	18.3573	2.88e-75	7.81e-74
orf19.4894	180.115	-1.15987	0.300351	-3.86171	0.000112596	0.000225939
orf19.4756	315.955	-1.05605	0.0964403	-10.9502	6.63e-28	4.78e-27
orf19.4777	21797	-1.08761	0.0528176	-20.5918	3.25e-94	1.71e-92
orf19.4121	90.6428	-1.96229	0.366478	-5.35445	8.58e-08	2.28e-07
orf19.1578	981.398	1.80859	0.0950428	19.0293	9.76e-81	3.22e-79
orf19.22	62.6153	2.2009	0.209064	10.5274	6.46e-26	4.36e-25
orf19.6597	168.966	1.1893	0.127456	9.3311	1.05e-20	5.71e-20
orf19.1794	68.7173	1.12469	0.191705	5.86678	4.44e-09	1.32e-08
orf19.1563	726.059	-1.40152	0.0999931	-14.0162	1.24e-44	1.39e-43
orf19.6117	4119.8	-1.06232	0.0946321	-11.2257	3.05e-29	2.29e-28
orf19.7078	172.081	-1.04104	0.147976	-7.03519	1.99e-12	7.35e-12
orf19.5801	11700	-1.0714	0.0517012	-20.7229	2.15e-95	1.17e-93
orf19.6828	186.663	2.71445	0.165737	16.378	2.75e-60	4.77e-59
orf19.930	24147.9	1.88899	0.0878374	21.5055	1.38e-102	9.28e-101
orf19.5338	1221.38	1.09603	0.110573	9.91231	3.68e-23	2.21e-22
orf19.3547	658.075	1.97284	0.101939	19.3531	1.92e-83	7.07e-82
orf19.2686	1881.34	-1.27876	0.0567186	-22.5457	1.48e-112	1.33e-110
orf19.4096	49.6258	1.03177	0.266536	3.87102	0.000108379	0.000217985
orf19.4813	2601.76	1.20296	0.0733008	16.4113	1.59e-60	2.79e-59
orf19.3781	219.422	-1.39626	0.118194	-11.8133	3.33e-32	2.67e-31
orf19.7488	105.827	2.12552	0.164204	12.9444	2.53e-38	2.38e-37
orf19.2769	824.717	-1.29521	0.086149	-15.0346	4.36e-51	5.9e-50
orf19.4377	88.9382	-1.33127	0.179989	-7.39639	1.4e-13	5.52e-13
orf19.4870	628.112	1.9274	0.117041	16.4677	6.26e-61	1.11e-59
orf19.6090	3733.73	1.16735	0.0733718	15.9101	5.4e-57	8.44e-56
orf19.6346	422.11	1.32943	0.0882346	15.067	2.67e-51	3.64e-50
orf19.893	4.25064	4.28318	1.33221	3.21509	0.00130403	0.00233382
orf19.4836	6865.88	-1.38211	0.0728326	-18.9765	2.67e-80	8.62e-79
orf19.828	746.984	1.42983	0.070529	20.2729	2.23e-91	1.06e-89
orf19.3540	420.048	2.12255	0.116141	18.2757	1.29e-74	3.4e-73
orf19.5550	557.537	1.43176	0.101307	14.133	2.38e-45	2.71e-44
orf19.1149	792.058	-1.39044	0.107312	-12.957	2.15e-38	2.04e-37
orf19.4941	18989.8	1.39072	0.139662	9.95781	2.33e-23	1.41e-22
orf19.6081	9510.58	-1.15114	0.0772342	-14.9046	3.08e-50	4.08e-49
orf19.2735	13.3906	1.3936	0.45551	3.05942	0.00221768	0.00384041
orf19.6741	131.078	1.0442	0.17766	5.87752	4.16e-09	1.24e-08
orf19.7106	717.944	-1.73449	0.0801855	-21.631	9.17e-104	6.3e-102
orf19.3480	665.211	1.66402	0.0775314	21.4625	3.49e-102	2.29e-100
orf19.3675	3900.44	1.31739	0.11079	11.8909	1.32e-32	1.07e-31
orf19.4914.1	2344.2	-1.09192	0.0905111	-12.0639	1.64e-33	1.36e-32
orf19.4450	165.397	1.22581	0.153419	7.98997	1.35e-15	5.9e-15
orf19.97	253.983	-1.63854	0.1507	-10.8729	1.55e-27	1.1e-26
orf19.4379	1343.81	-1.46038	0.0620492	-23.5358	1.76e-122	2.79e-120
orf19.258	2.36863	-4.38693	1.4094	-3.11263	0.0018543	0.00324933
orf19.499	46.5266	1.45391	0.398102	3.65212	0.000260088	0.000503348
orf19.7330	20.7785	-2.29113	0.402358	-5.69425	1.24e-08	3.54e-08
orf19.260	3645.59	-1.3651	0.0675641	-20.2045	8.94e-91	4.22e-89
orf19.6259	298.197	1.12466	0.111412	10.0946	5.83e-24	3.63e-23
orf19.4933	151.715	1.23802	0.149119	8.30224	1.02e-16	4.73e-16
orf19.1388	198.434	2.75226	0.145294	18.9427	5.08e-80	1.61e-78
orf19.1304	276.465	1.32189	0.112468	11.7535	6.78e-32	5.37e-31
orf19.1756	2446.86	-1.04207	0.110272	-9.45	3.39e-21	1.89e-20
orf19.2831	380.7	1.11025	0.0872025	12.7318	3.94e-37	3.56e-36
orf19.1027	530.168	-1.0186	0.0825501	-12.3392	5.57e-35	4.76e-34
orf19.947	276.316	1.33894	0.100007	13.3885	7.06e-41	7.21e-40
orf19.3669	16595.2	1.29485	0.0781265	16.5738	1.08e-61	1.95e-60
orf19.2762	11340.4	-1.56888	0.0680492	-23.055	1.31e-117	1.36e-115
orf19.740	1894.15	1.18386	0.195504	6.05544	1.4e-09	4.28e-09
orf19.2076	560.231	-1.78134	0.096691	-18.4231	8.58e-76	2.36e-74
orf19.4317	2801.56	-1.15058	0.0819476	-14.0404	8.82e-45	9.96e-44
orf19.5785	176.397	-1.12944	0.149665	-7.54647	4.47e-14	1.8e-13
orf19.661	244.241	3.11266	0.14969	20.7941	4.89e-96	2.79e-94
orf19.1911	3370.23	-1.04914	0.102481	-10.2374	1.35e-24	8.62e-24
orf19.7566	494.442	1.04475	0.232754	4.48865	7.17e-06	1.6e-05
orf19.7088	73.6218	2.90151	0.216127	13.425	4.32e-41	4.44e-40
orf19.750	10.3916	-1.98901	0.572252	-3.47576	0.000509411	0.000956155
orf19.6510	5.22601	-2.18896	0.854266	-2.56238	0.0103957	0.0164469
orf19.3304	169.856	1.6034	0.128585	12.4695	1.09e-35	9.48e-35
orf19.6757	1361.33	-1.80756	0.0969245	-18.6491	1.28e-77	3.75e-76
orf19.7668	242.552	-1.19245	0.139015	-8.57786	9.67e-18	4.68e-17
orf19.2172	1285.54	-1.26701	0.0624688	-20.2823	1.84e-91	8.83e-90
orf19.899	307.116	-1.2154	0.128066	-9.49036	2.3e-21	1.29e-20
orf19.7434	98.9348	1.30765	0.410385	3.1864	0.00144055	0.00255994
orf19.3220	155.735	1.01126	0.120045	8.42396	3.64e-17	1.71e-16
orf19.1275	438.168	-1.45711	0.122207	-11.9233	8.95e-33	7.32e-32
orf19.6668	428.574	-1.0728	0.0878566	-12.2109	2.72e-34	2.3e-33
orf19.7386	607.869	1.22627	0.0747544	16.404	1.79e-60	3.14e-59
orf19.5806	11783.2	1.11159	0.0504895	22.0163	2.01e-107	1.48e-105
orf19.679	100.423	1.07698	0.197986	5.43967	5.34e-08	1.45e-07
orf19.3288	659.15	1.31635	0.0804248	16.3674	3.27e-60	5.65e-59
orf19.1047	856.656	1.7361	0.0783986	22.1446	1.18e-108	9.11e-107
orf19.5348	8071.94	-1.98792	0.0851839	-23.3368	1.88e-120	2.41e-118
orf19.4273	68.6836	3.36308	0.333296	10.0904	6.09e-24	3.78e-23
orf19.1152	3885.91	-1.02166	0.0705075	-14.49	1.4e-47	1.71e-46
orf19.1545	440.703	1.15121	0.0834101	13.8018	2.49e-43	2.67e-42
orf19.1030	1688.59	1.66669	0.0801611	20.7918	5.14e-96	2.9e-94
orf19.775	1321.77	-1.26259	0.0659438	-19.1464	1.04e-81	3.56e-80
orf19.1473	12.4281	3.736	0.605009	6.17512	6.61e-10	2.06e-09
orf19.4188	634.719	1.23703	0.0788159	15.6952	1.63e-55	2.46e-54
orf19.5235	123.074	2.5798	0.188383	13.6944	1.1e-42	1.17e-41
orf19.7358	220.123	1.40807	0.118347	11.8978	1.22e-32	9.89e-32
orf19.2613	2263.03	-1.72403	0.0681583	-25.2945	3.68e-141	8.54e-139
orf19.733	515.259	-1.82213	0.122581	-14.8647	5.59e-50	7.35e-49
orf19.6503	371.784	1.12032	0.0941776	11.8959	1.24e-32	1.01e-31
orf19.2143	674.276	2.01046	0.085691	23.4617	1e-121	1.48e-119
orf19.6730	194.272	1.57616	0.127046	12.4062	2.42e-35	2.08e-34
orf19.2425	468.468	-1.25519	0.0921807	-13.6167	3.19e-42	3.37e-41
orf19.4170	134.59	-1.21707	0.148756	-8.18169	2.8e-16	1.26e-15
orf19.1264	295.684	1.25905	0.098671	12.76	2.74e-37	2.51e-36
orf19.4792	518.082	1.40243	0.117814	11.9037	1.13e-32	9.22e-32
orf19.4368	359.728	-1.45709	0.112531	-12.9483	2.4e-38	2.27e-37
orf19.2241	312.316	-1.42097	0.0994364	-14.2902	2.52e-46	2.96e-45
orf19.3990	90.7402	1.82332	0.176329	10.3405	4.62e-25	3e-24
orf19.7210	521.612	-1.38085	0.0953627	-14.4799	1.62e-47	1.98e-46
orf19.5742	1391.32	-2.25907	0.0856493	-26.3758	2.6e-153	7.85e-151
orf19.6420	407.275	3.03704	0.303801	9.99682	1.57e-23	9.63e-23
orf19.4664	598.608	-1.36166	0.0704243	-19.3351	2.72e-83	9.96e-82
orf19.3327	162.414	1.9296	0.134162	14.3826	6.66e-47	7.98e-46
orf19.7618	178.893	1.8676	0.134052	13.9319	4.05e-44	4.47e-43
orf19.2372	3829.52	-1.43374	0.133341	-10.7524	5.77e-27	4.02e-26
orf19.3707	27238.2	1.52469	0.103426	14.7419	3.47e-49	4.46e-48
orf19.5280	2134.53	-1.36884	0.0810777	-16.8831	5.99e-64	1.17e-62
orf19.7093	34.7373	-1.00198	0.331402	-3.02347	0.00249896	0.0043019
orf19.5729	230.131	-2.07192	0.13271	-15.6124	5.99e-55	8.92e-54
orf19.3778	400.511	1.78305	0.0978196	18.2279	3.1e-74	8.03e-73
orf19.2330	267.32	3.03696	0.147889	20.5354	1.04e-93	5.28e-92
orf19.6443	178.792	-1.33508	0.16884	-7.90739	2.63e-15	1.13e-14
orf19.1486	338.09	1.90741	0.153249	12.4465	1.46e-35	1.26e-34
orf19.4076	1744.82	-1.07484	0.0656746	-16.3661	3.34e-60	5.76e-59
orf19.6052	155.154	2.28628	0.157454	14.5203	9.01e-48	1.11e-46
orf19.7251	945.337	-1.43923	0.077447	-18.5834	4.38e-77	1.27e-75
orf19.3015	913.139	2.17352	0.117128	18.5568	7.19e-77	2.05e-75
orf19.7203	763.373	1.13109	0.0712373	15.8778	9.03e-57	1.41e-55
orf19.3679	481.191	-1.01298	0.0816728	-12.4029	2.52e-35	2.16e-34
orf19.3205	394.861	1.81706	0.109796	16.5494	1.62e-61	2.9e-60
orf19.5447	285.86	-1.76289	0.226738	-7.77504	7.54e-15	3.16e-14
orf19.1395	1189.69	-1.90999	0.0937985	-20.3627	3.58e-92	1.77e-90
orf19.506	2095.58	1.02154	0.0576455	17.7211	2.88e-70	6.7e-69
orf19.5302	65.3685	2.84277	0.353408	8.04388	8.7e-16	3.84e-15
orf19.1026	340.989	1.21174	0.0870225	13.9244	4.5e-44	4.94e-43
orf19.4593.1	30.3794	1.19424	0.305006	3.91548	9.02e-05	0.00018281
orf19.4791	214.559	-1.16527	0.137896	-8.45035	2.9e-17	1.38e-16
orf19.7283	5.10748	-2.20781	0.852934	-2.58849	0.00963975	0.0153272
orf19.2115	722.726	1.01677	0.0810188	12.5498	3.98e-36	3.5e-35
orf19.6724	2617.78	1.8262	0.0932587	19.5821	2.2e-85	8.62e-84
orf19.2504	525.946	2.32251	0.119632	19.4138	5.91e-84	2.23e-82
orf19.633	4779.9	-1.115	0.0583655	-19.1038	2.35e-81	7.97e-80
orf19.5433	216.731	1.1062	0.108597	10.1863	2.28e-24	1.44e-23
orf19.6578	768.369	1.13323	0.137093	8.26616	1.38e-16	6.36e-16
orf19.5978	10.3635	-1.65988	0.567868	-2.923	0.00346679	0.00585256
orf19.3481	953.664	1.41442	0.0606039	23.3387	1.79e-120	2.36e-118
orf19.1286	3.5603	-2.34496	0.872291	-2.68828	0.00718219	0.011606
orf19.5430	170.911	2.11258	0.1262	16.74	6.7e-63	1.25e-61
orf19.7231	709.285	1.15068	0.0769797	14.9479	1.61e-50	2.16e-49
orf19.6062.3	793.382	1.00342	0.0856078	11.7212	9.93e-32	7.8e-31
orf19.4631	4806.19	-15.251	1.17914	-12.934	2.89e-38	2.72e-37
orf19.2067	986.669	1.02477	0.0944745	10.847	2.06e-27	1.45e-26
orf19.6005	279.264	-1.00553	0.11241	-8.94517	3.71e-19	1.9e-18
orf19.4216	2433.33	-2.92476	0.103339	-28.3027	3.21e-176	1.61e-173
orf19.2163	3340.21	-1.02286	0.0669614	-15.2753	1.12e-52	1.58e-51
orf19.76	409.205	3.09401	0.136543	22.6597	1.12e-113	1.03e-111
orf19.2107.1	12917	-1.06309	0.0835624	-12.7221	4.46e-37	4e-36
orf19.5066	74.9817	2.13215	0.191535	11.1319	8.77e-29	6.51e-28
orf19.7463	54.0226	-1.04506	0.252269	-4.14263	3.43e-05	7.21e-05
orf19.2360	2298.44	1.082	0.103482	10.4559	1.38e-25	9.13e-25
orf19.7297	3474.16	-1.11637	0.0510325	-21.8757	4.42e-106	3.18e-104
orf19.2575	150.772	2.06179	0.149204	13.8187	1.97e-43	2.12e-42
orf19.2830	111.628	2.24261	0.160412	13.9804	2.05e-44	2.29e-43
orf19.5220	28.3257	2.77918	0.324936	8.553	1.2e-17	5.78e-17
orf19.5863	12.7273	-1.43284	0.44594	-3.21306	0.00131327	0.00234826
orf19.58	591.995	1.60292	0.104523	15.3355	4.43e-53	6.36e-52
orf19.4509	2.36958	-3.5181	1.53457	-2.29257	0.0218728	0.0330141
orf19.5229	753.857	1.08404	0.0725073	14.9508	1.54e-50	2.07e-49
orf19.767	4729.5	-1.09325	0.0562018	-19.4523	2.79e-84	1.07e-82
orf19.3668	578.933	1.1151	0.391648	2.84719	0.00441065	0.00733328
orf19.2859	169.445	2.87087	0.180169	15.9343	3.66e-57	5.77e-56
orf19.3887	181.836	1.31822	0.126259	10.4406	1.62e-25	1.07e-24
orf19.3104	400.038	-1.81949	0.109662	-16.5918	7.98e-62	1.45e-60
orf19.2193	618.834	1.48303	0.0762492	19.4498	2.93e-84	1.11e-82
orf19.2803	45162	-1.05727	0.0688468	-15.3569	3.19e-53	4.59e-52
orf19.813	742.683	1.96066	0.0836983	23.4253	2.36e-121	3.32e-119
orf19.1290	3389.27	-1.01999	0.0548563	-18.5938	3.61e-77	1.05e-75
orf19.7514	8951.09	1.77048	0.13402	13.2105	7.63e-40	7.59e-39
orf19.2384	57.0095	2.04493	0.256504	7.97232	1.56e-15	6.77e-15
orf19.3564	724.734	1.19701	0.0732269	16.3466	4.6e-60	7.87e-59
orf19.7332	885.705	1.97245	0.0675839	29.1853	2.98e-187	2.25e-184
orf19.3733	2245.01	1.23697	0.101274	12.2141	2.62e-34	2.22e-33
orf19.4928	1802.01	-1.01712	0.0630074	-16.1428	1.28e-58	2.07e-57
orf19.3287	163.476	2.82198	0.156238	18.0621	6.34e-73	1.6e-71
orf19.6477	176.912	2.44675	0.140451	17.4207	5.75e-68	1.23e-66
orf19.2511.2	213.515	1.26209	0.116635	10.8208	2.74e-27	1.93e-26
orf19.5166	308.041	1.04503	0.0982152	10.6402	1.94e-26	1.33e-25
orf19.3370	356.962	2.1955	0.110801	19.8148	2.22e-87	9.37e-86
orf19.1442	1548.71	-1.11386	0.0675819	-16.4817	4.97e-61	8.83e-60
orf19.734	13687.5	-1.51986	0.0577405	-26.3222	1.07e-152	3.08e-150
orf19.6907	195.399	1.16621	0.118258	9.86158	6.11e-23	3.65e-22
orf19.7011	759.466	2.26898	0.115113	19.7109	1.74e-86	7.05e-85
orf19.5468	82.7374	-1.09977	0.179598	-6.12352	9.15e-10	2.83e-09
orf19.2185	261.869	2.72318	0.147796	18.4253	8.23e-76	2.28e-74
orf19.3954.1	14.2956	4.11457	0.712772	5.77264	7.8e-09	2.26e-08
orf19.4407	1040.59	-1.00206	0.0599091	-16.7263	8.44e-63	1.57e-61
orf19.2564	27.968	3.1263	0.345735	9.04248	1.53e-19	7.95e-19
orf19.3743	255.198	-1.04382	0.111892	-9.32879	1.07e-20	5.83e-20
orf19.4896	235.178	1.72698	0.11464	15.0644	2.78e-51	3.78e-50
orf19.4863	199.202	1.13241	0.125527	9.02118	1.86e-19	9.63e-19
orf19.3310	306.898	-1.70007	0.164429	-10.3392	4.68e-25	3.04e-24
orf19.4983	265.588	1.05994	0.117924	8.98836	2.51e-19	1.29e-18
orf19.5500	76.4922	3.62426	0.265121	13.6702	1.53e-42	1.62e-41
orf19.1839	1105.9	1.88458	0.102852	18.3232	5.4e-75	1.44e-73
orf19.5103	532.612	-1.06714	0.0965638	-11.0512	2.16e-28	1.59e-27
orf19.4132	306.469	-1.13678	0.118894	-9.56127	1.16e-21	6.66e-21
orf19.1708	37.0119	3.52391	0.324414	10.8624	1.74e-27	1.23e-26
orf19.5102	907.491	-1.92427	0.0926729	-20.7641	9.15e-96	5.12e-94
orf19.347	991.564	-1.84611	0.069947	-26.393	1.65e-153	5.25e-151
orf19.6781	186.07	2.16671	0.147895	14.6504	1.34e-48	1.69e-47
orf19.4365	160.643	1.6201	0.148015	10.9456	6.98e-28	5.03e-27
orf19.4673	152.259	1.11091	0.179625	6.18461	6.23e-10	1.94e-09
orf19.5144	6.14247	-1.68777	0.730886	-2.30921	0.0209318	0.0316649
orf19.6656	659.612	-1.14379	0.0808713	-14.1433	2.05e-45	2.35e-44
orf19.7310	865.841	-3.23084	0.103529	-31.2071	8.53e-214	1.03e-210
orf19.5454	131.845	1.3276	0.133388	9.95293	2.45e-23	1.48e-22
orf19.3357	327.887	1.24965	0.0958735	13.0344	7.8e-39	7.54e-38
orf19.7624	282.54	1.96498	0.107556	18.2693	1.45e-74	3.8e-73
orf19.185	652.319	1.16732	0.0764737	15.2643	1.32e-52	1.86e-51
orf19.3559	806.132	1.1396	0.0653104	17.449	3.5e-68	7.59e-67
orf19.6938	601.492	1.73583	0.0922167	18.8234	4.86e-79	1.46e-77
orf19.6864	17.8373	2.54461	0.525727	4.84018	1.3e-06	3.11e-06
orf19.5201	702.756	1.1682	0.083869	13.9288	4.23e-44	4.66e-43
orf19.5417	1210.46	-1.38641	0.0861856	-16.0864	3.18e-58	5.12e-57
orf19.6234	270.37	2.91175	0.153995	18.9081	9.78e-80	3.06e-78
orf19.406	22009.8	-1.45092	0.0432091	-33.579	3.4e-247	6.84e-244
orf19.5847	877.008	1.08724	0.0775857	14.0134	1.29e-44	1.45e-43
orf19.4160	44.2663	2.65891	0.322043	8.25638	1.5e-16	6.89e-16
orf19.760	184.625	1.06055	0.130682	8.11554	4.84e-16	2.16e-15
orf19.81	80.8185	1.65049	0.173239	9.52721	1.62e-21	9.17e-21
orf19.547	331.85	1.06939	0.0882074	12.1236	7.92e-34	6.64e-33
orf19.4311	3790.93	1.57677	0.0903879	17.4445	3.79e-68	8.18e-67
orf19.1697	622.484	1.83502	0.10823	16.9549	1.77e-64	3.49e-63
orf19.4583	62.367	1.22106	0.24072	5.07255	3.93e-07	9.89e-07
orf19.780	357.874	-1.9145	0.201732	-9.49027	2.3e-21	1.29e-20
orf19.1404	205.573	2.02098	0.123923	16.3084	8.6e-60	1.47e-58
orf19.1250	371.273	1.18872	0.0938248	12.6696	8.72e-37	7.79e-36
orf19.638	770.005	1.50816	0.187913	8.02585	1.01e-15	4.44e-15
orf19.4211	779.693	2.36867	0.19879	11.9155	9.83e-33	8.03e-32
orf19.6417	805.996	2.3986	0.114448	20.9579	1.59e-97	9.41e-96
orf19.2324	1203.04	-1.26465	0.0714431	-17.7015	4.08e-70	9.41e-69
orf19.1075	25.8344	-1.41088	0.354939	-3.975	7.04e-05	0.000143899
orf19.7422	546.725	2.03517	0.102519	19.8516	1.07e-87	4.54e-86
orf19.6766	266.218	2.51706	0.151616	16.6015	6.8e-62	1.24e-60
orf19.1589.1	566.163	-2.11988	0.110131	-19.2486	1.45e-82	5.12e-81
orf19.5565	258.405	2.68819	0.625857	4.29522	1.75e-05	3.76e-05
orf19.3463	333.111	2.7749	0.123553	22.4592	1.04e-111	8.85e-110
orf19.5645	5457.96	-2.70176	0.0521125	-51.8448	0	0
orf19.512	1254.21	1.42379	0.0820664	17.3493	2e-67	4.2e-66
orf19.4736	1034.77	-1.27094	0.0674442	-18.8443	3.27e-79	9.93e-78
orf19.6995	27.8659	-1.43088	0.322149	-4.44168	8.93e-06	1.98e-05
orf19.341	24.4687	1.90068	0.301362	6.30695	2.85e-10	9.11e-10
orf19.4530.1	1236.34	-2.05442	0.108385	-18.9548	4.03e-80	1.29e-78
orf19.4477	2548.34	-1.14776	0.139856	-8.20667	2.27e-16	1.03e-15
orf19.1632	611.89	-1.34295	0.083942	-15.9985	1.31e-57	2.09e-56
orf19.2262	394.782	-1.04018	0.106689	-9.74968	1.85e-22	1.09e-21
orf19.7362	172.012	1.10419	0.154742	7.13572	9.63e-13	3.61e-12
orf19.5635	293.954	-3.37922	0.236296	-14.3008	2.16e-46	2.55e-45
orf19.251	1658.02	-1.45428	0.084156	-17.2807	6.57e-67	1.35e-65
orf19.7050	163.227	2.52264	0.144639	17.4409	4.03e-68	8.68e-67
orf19.3380	15.8578	-1.28004	0.34425	-3.71833	0.000200543	0.000392764
orf19.7564	179.45	1.08849	0.111084	9.79884	1.14e-22	6.76e-22
orf19.7409.1	124.238	1.37174	0.149503	9.17538	4.5e-20	2.39e-19
orf19.3676	112.867	2.38937	0.179172	13.3356	1.44e-40	1.46e-39
orf19.4568	20.0799	1.49031	0.699091	2.13178	0.0330251	0.0484432
orf19.429	350.222	1.36185	0.102072	13.3421	1.32e-40	1.34e-39
orf19.6585	82.3811	1.27112	0.178892	7.10553	1.2e-12	4.49e-12
orf19.756	48.837	1.21866	0.264191	4.61279	3.97e-06	9.09e-06
orf19.6086	589.258	-1.27938	0.130606	-9.79574	1.17e-22	6.96e-22
orf19.5449	80.3134	-1.19714	0.188092	-6.36467	1.96e-10	6.33e-10
orf19.7552	433.714	2.36124	0.100855	23.4123	3.2e-121	4.4e-119
orf19.2989	1097.43	-1.60038	0.160861	-9.94884	2.55e-23	1.54e-22
orf19.5805	1846.07	-1.31429	0.0838605	-15.6723	2.34e-55	3.51e-54
orf19.7590	3571.17	1.17423	0.0652489	17.9962	2.09e-72	5.17e-71
orf19.7154	374.47	2.9951	0.149913	19.979	8.39e-89	3.76e-87
orf19.1720	99.5358	1.27455	0.159018	8.01514	1.1e-15	4.83e-15
orf19.6958	166.23	1.31055	0.142573	9.19218	3.85e-20	2.05e-19
orf19.445	494.145	1.3923	0.0828504	16.805	2.24e-63	4.25e-62
orf19.6675	45.8661	2.7546	0.262369	10.4989	8.73e-26	5.84e-25
orf19.809	327.143	2.17831	0.0979158	22.2467	1.21e-109	9.64e-108
orf19.3934	913.685	1.10962	0.0826241	13.4297	4.05e-41	4.18e-40
orf19.6113	141.029	-1.3263	0.144848	-9.15649	5.36e-20	2.83e-19
orf19.2479	28.9203	1.00207	0.326713	3.06714	0.00216119	0.0037469
orf19.5480	2316.7	-1.14443	0.0590628	-19.3765	1.22e-83	4.52e-82
orf19.6972	86.2404	1.29655	0.187021	6.93265	4.13e-12	1.49e-11
orf19.6662	62.8188	1.55979	0.193306	8.06901	7.09e-16	3.14e-15
orf19.1199	2694.99	1.33374	0.0675203	19.7532	7.53e-87	3.07e-85
orf19.5210	167.573	-1.0952	0.13594	-8.05651	7.85e-16	3.47e-15
orf19.3740	230.465	-2.2131	0.286144	-7.73423	1.04e-14	4.33e-14
orf19.3822	8939.15	-1.25632	0.0755519	-16.6285	4.33e-62	7.9e-61
orf19.5608	134.377	2.28429	0.163721	13.9523	3.05e-44	3.38e-43
orf19.3351	53.4216	-1.08708	0.231547	-4.69488	2.67e-06	6.26e-06
orf19.1427	222.609	-1.574	0.121815	-12.9212	3.42e-38	3.2e-37
orf19.193	42.5649	1.29584	0.278021	4.66096	3.15e-06	7.31e-06
orf19.5039	156.286	1.11484	0.121474	9.17762	4.41e-20	2.34e-19
orf19.5067	43.4941	1.62824	0.233599	6.97022	3.16e-12	1.15e-11
orf19.4640	890.575	1.63158	0.0919464	17.7449	1.89e-70	4.42e-69
orf19.3783	11.115	-1.90171	0.561612	-3.38616	0.000708783	0.00130962
orf19.7314	270.492	1.66637	0.153608	10.8482	2.03e-27	1.44e-26
orf19.5673	514.356	-3.97436	0.198463	-20.0257	3.29e-89	1.49e-87
orf19.4527	1455.91	3.2807	0.361557	9.0738	1.15e-19	5.99e-19
orf19.7599	595.403	2.49352	0.130043	19.1745	6.04e-82	2.09e-80
orf19.7634	239.657	1.35888	0.114668	11.8506	2.14e-32	1.73e-31
orf19.3970	42.0325	1.33588	0.227307	5.877	4.18e-09	1.24e-08
orf19.6886	156.948	3.63481	0.181582	20.0174	3.89e-89	1.75e-87
orf19.4751	454.67	1.39322	0.0949215	14.6776	8.98e-49	1.14e-47
orf19.4793	75.7161	3.08293	0.228262	13.5061	1.44e-41	1.5e-40
orf19.6007	567.744	1.19048	0.081842	14.5461	6.18e-48	7.67e-47
orf19.2179	120.391	-1.56409	0.154344	-10.1337	3.91e-24	2.46e-23
orf19.2885	141.047	1.82116	0.146012	12.4727	1.05e-35	9.12e-35
orf19.7443	129.415	1.08699	0.17396	6.24848	4.14e-10	1.31e-09
orf19.6877	5062.63	-1.63552	0.102676	-15.9289	3.99e-57	6.26e-56
orf19.2362	93.8834	1.93784	0.168127	11.526	9.76e-31	7.46e-30
orf19.5784	103.908	-1.71377	0.188286	-9.10194	8.87e-20	4.64e-19
orf19.348	135.447	-1.52363	0.161233	-9.44988	3.39e-21	1.89e-20
orf19.4964	38.0379	1.10476	0.272078	4.06046	4.9e-05	0.000101482
orf19.6514	3152.45	1.41818	0.222407	6.37649	1.81e-10	5.88e-10
orf19.3265	254.507	1.66371	0.104809	15.8738	9.63e-57	1.5e-55
orf19.7019	475.465	1.01206	0.0833456	12.1429	6.26e-34	5.27e-33
orf19.2676	160.574	1.34174	0.121463	11.0465	2.28e-28	1.67e-27
orf19.4082	17135.8	-1.38964	0.110258	-12.6035	2.02e-36	1.78e-35
orf19.2631	133.693	1.41038	0.14872	9.48348	2.46e-21	1.38e-20
orf19.3325	5342.04	-1.01205	0.0566406	-17.868	2.09e-71	5.04e-70
orf19.5791	3161.3	1.17815	0.0830385	14.1879	1.09e-45	1.26e-44
orf19.6653	206.752	1.17244	0.110433	10.6168	2.49e-26	1.7e-25
orf19.3756	309.445	2.39848	0.135533	17.6966	4.45e-70	1.02e-68
orf19.5926	10.5007	2.61137	0.640573	4.07662	4.57e-05	9.5e-05
orf19.5959	127.957	3.74789	0.208868	17.9438	5.37e-72	1.32e-70
orf19.4078	134.09	1.22648	0.153326	7.99918	1.25e-15	5.48e-15
orf19.5704	63.884	1.6522	0.22209	7.43931	1.01e-13	4.01e-13
orf19.5232	257.516	2.27597	0.128972	17.647	1.07e-69	2.42e-68
orf19.903	56345.4	-1.32226	0.0598139	-22.1062	2.76e-108	2.06e-106
orf19.2247	12.3642	2.7545	0.680995	4.04481	5.24e-05	0.000108279
orf19.5798	1288.29	-1.15638	0.0704006	-16.4258	1.25e-60	2.2e-59
orf19.3749	804.261	-1.59117	0.108275	-14.6957	6.87e-49	8.76e-48
orf19.1646	517.085	2.04761	0.100787	20.3161	9.26e-92	4.55e-90
orf19.234	215.304	1.64908	0.127067	12.978	1.63e-38	1.55e-37
orf19.1608	76.8459	-1.33085	0.234372	-5.67838	1.36e-08	3.87e-08
orf19.6077	641.223	-1.21505	0.0768643	-15.8078	2.75e-56	4.22e-55
orf19.5279	384.016	1.24717	0.105441	11.8281	2.79e-32	2.24e-31
orf19.7635	576.112	2.28104	0.128916	17.694	4.66e-70	1.06e-68
orf19.5644	113.593	-1.07208	0.191981	-5.58431	2.35e-08	6.57e-08
orf19.5811	377.326	-1.83245	0.131118	-13.9756	2.2e-44	2.45e-43
orf19.5636	903.649	-3.65583	0.190652	-19.1754	5.94e-82	2.06e-80
orf19.6688	5.0523	-2.72361	0.813549	-3.34781	0.000814527	0.00149586
orf19.5207	84.4248	3.23512	0.231255	13.9894	1.81e-44	2.02e-43
orf19.4551	34.3959	1.9925	0.743709	2.67915	0.00738101	0.0119145
orf19.3124	791.541	1.20893	0.0733765	16.4758	5.48e-61	9.71e-60
orf19.6001	30.4173	-1.45993	0.271821	-5.37092	7.83e-08	2.09e-07
orf19.168	191.407	1.51889	0.126441	12.0126	3.05e-33	2.52e-32
orf19.6041	627.786	1.25243	0.0967581	12.9439	2.54e-38	2.39e-37
orf19.539	1116.23	-1.77627	0.0992606	-17.895	1.29e-71	3.13e-70
orf19.6855	436.082	1.0106	0.0989417	10.2141	1.72e-24	1.09e-23
orf19.5818	13056.2	-1.5897	0.0881265	-18.0388	9.66e-73	2.41e-71
orf19.706	528.12	1.96498	0.0921818	21.3164	8e-101	5.14e-99
orf19.1082	42.7859	1.36589	0.228903	5.96712	2.41e-09	7.25e-09
orf19.3572	41.1684	1.00174	0.249173	4.02027	5.81e-05	0.000119671
orf19.4979	142.406	-1.08856	0.187334	-5.81079	6.22e-09	1.82e-08
orf19.7190	47.3811	2.05863	0.221499	9.29408	1.48e-20	8.03e-20
orf19.4899	1785.92	-1.0383	0.120386	-8.62476	6.42e-18	3.13e-17
orf19.6398	16.4293	-2.52148	0.469149	-5.37458	7.68e-08	2.05e-07
orf19.2934	69.5695	3.88251	0.261344	14.856	6.36e-50	8.34e-49
orf19.6257	5380.26	-1.08485	0.0627513	-17.2881	5.78e-67	1.2e-65
orf19.4943	1396.8	-1.66889	0.124025	-13.4561	2.83e-41	2.94e-40
orf19.6818	552.056	1.18376	0.0849199	13.9397	3.63e-44	4.01e-43
orf19.310	102.479	1.35837	0.187484	7.24529	4.32e-13	1.65e-12
orf19.6418	548.223	1.53774	0.0973112	15.8023	3e-56	4.58e-55
orf19.3548.1	4387.86	-3.3872	0.156026	-21.7092	1.68e-104	1.18e-102
orf19.7387	231.218	2.10081	0.128904	16.2975	1.03e-59	1.74e-58
orf19.5567	81.6565	1.37701	0.17534	7.85337	4.05e-15	1.72e-14
orf19.5674	3731.51	-3.35168	0.146098	-22.9413	1.8e-116	1.75e-114
orf19.336	346.596	1.20663	0.102483	11.7739	5.32e-32	4.23e-31
orf19.1923	212.429	2.64395	0.154927	17.0657	2.67e-65	5.33e-64
orf19.4898	1647.49	-1.05388	0.0608506	-17.3191	3.38e-67	7.04e-66
orf19.2309	169.215	1.75481	0.149683	11.7235	9.66e-32	7.61e-31
orf19.4885	7062.49	1.39445	0.0882709	15.7974	3.24e-56	4.94e-55
orf19.1566	419.122	2.69839	0.137657	19.6022	1.48e-85	5.92e-84
orf19.4634	67.9287	3.36816	0.257165	13.0973	3.41e-39	3.33e-38
orf19.1150.1	20.0304	1.44478	0.365432	3.95361	7.7e-05	0.000156873
orf19.4567	5.53512	3.79814	1.35077	2.81183	0.004926	0.00814083
orf19.1867	66.7573	-1.52761	0.217944	-7.00922	2.4e-12	8.79e-12
orf19.1833	3553.29	1.03562	0.0542699	19.0827	3.52e-81	1.19e-79
orf19.6369	778.73	1.18986	0.077711	15.3114	6.42e-53	9.14e-52
orf19.1966	68.9293	2.89783	0.227054	12.7627	2.65e-37	2.42e-36
orf19.3556	475.007	1.79741	0.116235	15.4636	6.11e-54	8.96e-53
orf19.6690	661.252	-1.18628	0.0850432	-13.9491	3.19e-44	3.53e-43
orf19.1673	89.2166	1.60492	0.169668	9.45916	3.1e-21	1.73e-20
orf19.3770	177.956	-1.66881	0.165354	-10.0923	5.97e-24	3.71e-23
orf19.105	724.06	-1.0401	0.0655456	-15.8684	1.05e-56	1.63e-55
orf19.4279	409.837	-1.00163	0.119274	-8.39773	4.55e-17	2.14e-16
orf19.7676	11213.8	-2.13873	0.092608	-23.0944	5.27e-118	5.69e-116
orf19.5770	277.361	-1.49944	0.100902	-14.8604	5.96e-50	7.83e-49
orf19.2778	53.0206	1.40022	0.223706	6.25916	3.87e-10	1.23e-09
orf19.920	300.558	1.85615	0.140177	13.2415	5.05e-40	5.05e-39
orf19.946	630.396	-1.11632	0.093474	-11.9425	7.1e-33	5.82e-32
orf19.5299	92.2482	2.0373	0.166887	12.2076	2.83e-34	2.39e-33
orf19.3406	372.699	1.50735	0.0962748	15.6567	2.99e-55	4.47e-54
orf19.2768	3148.5	-2.19436	0.110346	-19.8862	5.35e-88	2.33e-86
orf19.3034	1248.16	1.68713	0.0784934	21.4939	1.78e-102	1.18e-100
orf19.3350	1027.25	1.19538	0.0631778	18.9209	7.67e-80	2.43e-78
orf19.6214	1840.64	-2.30143	0.0648358	-35.4963	5.6e-276	1.69e-272
orf19.6710	714.637	1.87792	0.0872367	21.5267	8.75e-103	5.94e-101
orf19.278	74.3284	-1.3079	0.264445	-4.94583	7.58e-07	1.86e-06
orf19.489	2728.66	-1.42509	0.0618767	-23.0312	2.27e-117	2.29e-115
orf19.576	88.9263	1.10331	0.160176	6.8881	5.65e-12	2.03e-11
orf19.5841	265.043	-1.12079	0.108431	-10.3365	4.82e-25	3.12e-24
orf19.1707	17.3926	1.795	0.445638	4.02793	5.63e-05	0.000116114
orf19.183	34.956	2.04517	0.320285	6.38548	1.71e-10	5.55e-10
orf19.4099	3451.84	-1.4516	0.0766294	-18.9431	5.04e-80	1.61e-78
orf19.5850	989.099	1.8468	0.106338	17.3673	1.46e-67	3.08e-66
orf19.5686	809.094	-1.56879	0.0731603	-21.4432	5.29e-102	3.44e-100
orf19.2715	206.94	1.60429	0.120875	13.2723	3.35e-40	3.37e-39
orf19.3724	254.076	1.3818	0.106669	12.9541	2.23e-38	2.11e-37
orf19.6489	21.676	-1.10879	0.361335	-3.06859	0.00215069	0.00373082
orf19.1362	37.5268	3.03758	0.317223	9.57554	1.01e-21	5.82e-21
orf19.6316.4	64.7894	1.6345	0.186517	8.7633	1.9e-18	9.48e-18
orf19.5125	684.794	-1.23172	0.123734	-9.95464	2.41e-23	1.46e-22
orf19.1582	7.11429	-1.70273	0.700343	-2.43128	0.0150457	0.0232615
orf19.4212	13.7351	-2.82192	0.659431	-4.27932	1.87e-05	4.03e-05
CaalfMp11	4.14589	-2.49226	1.04054	-2.39517	0.0166127	0.025521
orf19.1305	173.552	2.16921	0.141862	15.2909	8.79e-53	1.25e-51
orf19.4543	1038.38	-1.47803	0.0818262	-18.0631	6.23e-73	1.58e-71
orf19.4029	1101.27	1.22262	0.0898866	13.6018	3.91e-42	4.12e-41
orf19.6660	2734.8	-1.27999	0.0663758	-19.284	7.33e-83	2.65e-81
orf19.5987	325.04	1.69407	0.1076	15.7442	7.52e-56	1.14e-54
orf19.7284	1841.68	-2.90625	0.0882103	-32.9468	4.7e-238	7.1e-235
orf19.2320	117.1	3.11396	0.185046	16.828	1.52e-63	2.91e-62
orf19.7140	865.164	-1.25901	0.0738011	-17.0595	2.97e-65	5.9e-64
orf19.1886	300.966	1.63212	0.103024	15.8421	1.59e-56	2.45e-55
orf19.5009	414.032	1.24032	0.0914476	13.5632	6.62e-42	6.96e-41
orf19.4363	373.609	1.52396	0.0956653	15.9301	3.92e-57	6.16e-56
orf19.5799	1937.33	-1.47303	0.075206	-19.5866	2.01e-85	7.94e-84
orf19.3582	281.85	1.31263	0.0956224	13.7272	6.98e-43	7.45e-42
orf19.3071	1872.12	-1.07504	0.102937	-10.4437	1.57e-25	1.04e-24
orf19.5097	170.529	-1.08124	0.160451	-6.73876	1.6e-11	5.58e-11
orf19.5842	79.5113	-1.34741	0.200273	-6.72785	1.72e-11	5.99e-11
orf19.5812	5015.5	-1.04817	0.0411266	-25.4863	2.79e-143	7.03e-141
orf19.355	1.89921	3.32195	1.4098	2.35633	0.0184565	0.0281351
orf19.1575	617.174	1.06259	0.0733695	14.4828	1.56e-47	1.9e-46
orf19.2314	82.5931	2.79028	0.197087	14.1576	1.68e-45	1.93e-44
orf19.5216	26.0812	1.70061	0.315803	5.38504	7.24e-08	1.94e-07
orf19.3831	85.4082	2.077	0.195486	10.6248	2.29e-26	1.57e-25
orf19.5399	168.866	-3.17034	0.183521	-17.275	7.25e-67	1.48e-65
orf19.5201.1	2429.48	1.162	0.0726664	15.9909	1.48e-57	2.36e-56
orf19.2371	4307.34	-1.3016	0.0779689	-16.6938	1.45e-62	2.69e-61
orf19.3553	496.524	1.55946	0.0926688	16.8283	1.51e-63	2.9e-62
orf19.3798	193.616	1.94691	0.112788	17.2618	9.13e-67	1.85e-65
orf19.4802	236.009	-1.79931	0.194988	-9.22782	2.76e-20	1.48e-19
orf19.4742	86.8223	-1.01028	0.176907	-5.71078	1.12e-08	3.23e-08
orf19.2527	230.144	2.20208	0.115732	19.0275	1.01e-80	3.32e-79
orf19.689	214.166	-2.85986	0.129358	-22.1081	2.64e-108	2e-106
orf19.2248	1844.84	-1.77048	0.084543	-20.9418	2.23e-97	1.3e-95
orf19.1091	87.331	3.87208	0.266663	14.5205	8.98e-48	1.11e-46
orf19.999	830.454	-1.22062	0.162752	-7.49988	6.39e-14	2.55e-13
orf19.2214	776.199	1.33727	0.0665197	20.1034	6.9e-90	3.23e-88
orf19.5612	1348.19	-1.73576	0.065238	-26.6066	5.7e-156	2.02e-153
orf19.4492	421.168	2.70124	0.11195	24.129	1.24e-128	2.27e-126
orf19.425	107.809	1.03866	0.175837	5.90693	3.49e-09	1.04e-08
orf19.4760	114.272	3.17413	0.194003	16.3613	3.61e-60	6.22e-59
orf19.2484	2483.44	-1.0923	0.0527466	-20.7085	2.91e-95	1.57e-93
orf19.1335	509.095	1.24503	0.0812929	15.3154	6.04e-53	8.62e-52
orf19.4479	381.897	2.69314	0.119466	22.5432	1.57e-112	1.39e-110
orf19.7534	2366.82	1.13343	0.0883146	12.8341	1.06e-37	9.72e-37
orf19.1956	1134.5	1.25809	0.0682858	18.4239	8.45e-76	2.33e-74
orf19.6556	214.924	-1.22217	0.188715	-6.47627	9.4e-11	3.11e-10
orf19.6814	305819	-1.2456	0.0544997	-22.8551	1.3e-115	1.25e-113
orf19.6229	8680.94	-1.07619	0.0909429	-11.8337	2.61e-32	2.11e-31
orf19.4942	3.54357	2.12385	0.867539	2.44813	0.0143599	0.0222639
orf19.4405	66.6265	-2.05778	0.184332	-11.1635	6.16e-29	4.59e-28
orf19.5025	982.218	-2.19914	0.0824003	-26.6885	6.41e-157	2.47e-154
orf19.3888	29634.3	-1.22551	0.0526664	-23.2693	9.07e-120	1.11e-117
orf19.3962	1439.21	1.26153	0.0670985	18.8011	7.39e-79	2.21e-77
orf19.563	165.685	3.17159	0.170874	18.561	6.65e-77	1.9e-75
orf19.2604	83.5424	1.19193	0.19628	6.0726	1.26e-09	3.85e-09
orf19.4747	3552.41	-1.07988	0.0467368	-23.1056	4.07e-118	4.47e-116
orf19.4654	1.30223	4.31286	1.54934	2.78368	0.00537454	0.00883859
orf19.1438	44.0469	1.59147	0.445268	3.57419	0.000351313	0.000671719
orf19.3630	187.485	3.09443	0.167714	18.4506	5.16e-76	1.44e-74
orf19.59	151.201	3.40609	0.181707	18.745	2.13e-78	6.27e-77
orf19.3665	57.928	1.2397	0.19273	6.43233	1.26e-10	4.11e-10
orf19.3427	1.81827	3.50676	1.49279	2.34913	0.0188176	0.0286243
