# Supplementary material for: Erg251 has complex and pleiotropic effects on sterol composition, azole susceptibility, filamentation, and stress response phenotypes
Source: PLoS Pathog. 2024 Jul 30;20(7):e1012389. doi: 10.1371/journal.ppat.1012389 (PMC11315318; doi:10.1371/journal.ppat.1012389)
Supplement: S3 Table — (XLSX) [file ppat.1012389.s009.xlsx]

## Sheet: Sheet1
GOID	GO term	Frequency	Gene(s)	Organism
16070	RNA metabolic process	313 out of 913 genes, 34.3%	C1_12440W_A C7_01650W_A UTP5 C3_01310W_A RIX7 RRN3 RPL7 C4_06430C_A C1_07660W_A C1_06540C_A C1_11000C_A C4_05330C_A ENP2 C4_00940W_A C5_04990W_A CR_03360W_A RPF2 C2_06520C_A C1_12280C_A C4_03740W_A CR_10410C_A C2_05520W_A C4_00810C_A RPF1 NCS2 C4_06790W_A C1_12570C_A RPC19 CR_09800C_A RMS1 CR_10470C_A ELP3 C5_05340W_A NOP15 MTG2 NCE103 MUM2 C7_03850W_A MUP1 C1_05360C_A UTP20 CIC1 DOT4 C1_10880W_A…	Candida albicans
42254	ribosome biogenesis	287 out of 913 genes, 31.4%	C1_12440W_A UTP5 C3_01310W_A RIX7 RRN3 RPL7 C4_06430C_A C1_07660W_A C1_06540C_A C1_11000C_A C4_05330C_A ENP2 C5_04990W_A CR_03360W_A RPF2 C2_06520C_A C1_12280C_A C4_03740W_A CR_10410C_A C2_05520W_A C4_00810C_A RPF1 NCS2 C4_06790W_A C1_12570C_A RPC19 C1_09040C_A CR_09800C_A RMS1 CR_10470C_A C5_05340W_A NOP15 MTG2 NCE103 C7_03850W_A MUP1 C1_05360C_A UTP20 CIC1 DOT4 C1_10880W_A NOG2 C1_12350W_A RCL1…	Candida albicans
6810	transport	231 out of 913 genes, 25.3%	PNG2 GLK4 C6_01780C_A RIX7 OPT7 C1_01840C_A AOX2 SUL2 C2_09280C_A C2_06520C_A MDM34 CR_10410C_A C2_05520W_A RPF1 C5_04470C_A POL93 C4_06790W_A HEM14 C7_01510W_A CR_07480W_A ECM3 ECM4 MUP1 HGT2 C2_02570W_A PGA28 NOG2 PGA23 ELF1 C4_00820W_A C6_04530C_A CFL2 LTV1 RBT5 MET15 HWP1 EVP1 VPS70 PRC2 PGA17 HGT10 PIL1 TPS1 GLK1 CR_03620C_A ZRT2 C4_06210C_A LIP9 HAP41 HGT1 HQD2 PAM18 BET4 C7_01880C_A PRD1 G…	Candida albicans
8150	biological_process	150 out of 913 genes, 16.4%	C1_07150W_A C3_04210W_A C1_01220C_A RSN1 CR_02260C_A MOH1 C4_02930W_A C1_11670W_A C3_05750C_A C3_03000W_A C6_01600W_A CR_06260W_A C3_01970C_A C7_03280C_A LDG3 C1_09310C_A C6_00550W_A C1_04940C_A C6_00810C_A C1_07790C_A C1_08530W_A C3_04510W_A C1_00420W_A C1_11680C_A C2_05300C_A C7_02760W_A C3_01430W_A CIS304 C4_05590W_A C5_01710C_A ECM18 CR_04140W_A C2_10070W_A C1_04700C_A CR_04750W_A C7_03560W_A…	Candida albicans
50789	regulation of biological process	137 out of 913 genes, 15.0%	C6_01780C_A UTP5 C1_06540C_A C4_05330C_A TPI1 C1_01840C_A C4_00940W_A C3_02720W_A MDM34 C4_03740W_A C1_14190C_A C1_12570C_A C1_09040C_A RMS1 ELP3 STE18 NCE103 MUM2 C1_05360C_A PTC8 DOT4 NOG2 C1_12350W_A ELF1 RIO2 C6_03380W_A C4_02850W_A CR_02550C_A C1_07960W_A HAP41 HGT1 ERG1 HSP70 UPC2 RIM8 C5_01300C_A CR_03940W_A GAL4 MDN1 PES1 UTP8 C7_01270C_A PGK1 C6_04180W_A C3_06050C_A BAS1 CAR1 CST5 ERG11 …	Candida albicans
6996	organelle organization	136 out of 913 genes, 14.9%	C1_12440W_A C4_05330C_A ENP2 C1_11880W_A RPF2 MDM34 CR_10410C_A C4_01990W_A C1_00160C_A C4_06790W_A MRP7 C1_09040C_A CR_09800C_A CR_10470C_A C5_05340W_A C1_05360C_A C1_09060C_A CIC1 DOT4 ELF1 ARE2 LTV1 CR_01410C_A CR_09140C_A JIP5 C2_01070W_A UTP18 CR_03620C_A C6_02380W_A C6_03380W_A C2_10740C_A NOP4 C1_07960W_A C7_00330C_A HAS1 NTH1 MEF2 C7_01360C_A CR_03940W_A SDH4 RLP24 MDN1 CSI2 SNG3 BMS1 PWP…	Candida albicans
6412	translation	91 out of 913 genes, 10%	FGR39 C2_02930C_A ATP19 C1_11880W_A C5_02590C_A ATP7 CR_07320C_A C4_00810C_A MRP7 C4_03410W_A MTG2 MTG1 MUP1 C1_13060C_A C7_02120C_A NDH51 C4_00820W_A C3_06830C_A C5_05250C_A MRP20 CR_10140W_A C2_07030C_A MRPL3 PAM18 YNK1 C5_00850C_A C2_07680W_A C7_01880C_A C2_01740C_A C5_02660C_A MIR1 C5_04530W_A RSM22 C3_06240C_A SDH4 MRP17 C5_03530C_A C1_02430C_A MRPL33 FET31 C3_06050C_A C3_05280C_A C5_02010C_…	Candida albicans
6950	response to stress	81 out of 913 genes, 8.9%	FGR39 C3_01310W_A C4_06430C_A TPI1 C5_02110W_A RMS1 HSP12 YHB1 NCE103 ECM4 C1_05360C_A PTC8 C1_10880W_A NDH51 LTV1 PIL1 TPS1 ZTA1 CAT1 DOT5 HGT1 ERG1 NTH1 YNK1 HSP70 UPC2 AQY1 PST1 RIM8 C7_01360C_A HSP21 SDH4 CSI2 PES1 PRI2 CR_08470W_A MAL2 GIR2 C1_03870C_A AHR1 C5_03480C_A C5_02690W_A C6_03320W_A DIP2 NMA111 ENP1 CR_04560C_A SOD5 YTM1 PHO84 AHP1 FGR17 GLX3 DDR48 GPX2 UBA4 TYE7 YDJ1 C4_00800W_A G…	Candida albicans
30447	filamentous growth	56 out of 913 genes, 6.1%	FGR39 RIX7 TPI1 NCS2 C1_14190C_A YHB1 ECM4 PTC8 C1_10880W_A NDH51 TPS1 CAT1 HGT1 ERG1 HWP2 RIM8 ECI1 HSP21 CSI2 ALS4 PES1 BAS1 MAL2 CST5 GIR2 C1_03870C_A AHR1 C5_03480C_A CUP9 DIP2 NOP5 ENP1 YTM1 PHO84 PGA13 FGR17 PHR2 DDR48 UBA4 TYE7 ALS2 CAT8 SEC2 ENO1 FGR23 ERG3 SHA3 YVH1 NOC2 CDC19 ZFU2 WSC4 MCU1 C5_05510C_A CEK2 LIG4	Candida albicans
42221	response to chemical	53 out of 913 genes, 5.8%	C4_06430C_A AOX2 C5_02110W_A YHB1 STE18 NCE103 C2_02570W_A LTV1 TPS1 ZTA1 CAT1 GLT1 DOT5 ERG1 NTH1 HSP70 UPC2 AQY1 PST1 C7_01360C_A GAL4 HSP21 SDH4 CR_08470W_A CST5 C5_03480C_A C5_02690W_A C6_03320W_A MET4 NMA111 SOD5 PHO84 AHP1 GLX3 DDR48 UBA4 TYE7 YDJ1 CAG1 CAT8 GST2 C3_03440C_A GCY1 GAT1 PRX1 RHR2 GRE3 SHA3 PDR16 GPD1 LAP3 WSC4 C5_04910W_A	Candida albicans
19725	cellular homeostasis	53 out of 913 genes, 5.8%	GLK4 DUR1,2 C1_11880W_A C1_14190C_A C3_03570C_A CFL2 RBT5 C3_05080W_A GPI15 CR_10200W_A ZTA1 CRG1 GLK1 GLT1 CR_08310C_A DOT5 C2_09590C_A C1_02700C_A CR_00090C_A C5_03480C_A C3_02140C_A C6_02560W_A C6_03320W_A PGA10 AHP1 GLX3 GST2 OPT3 C1_03510C_A CRD2 C2_00600C_A C2_06890C_A C2_07140W_A IFE1 OPT4 OPT8 CR_09010C_A AMO1 MRF1 HRK1 GDH3 ALP1 PRX1 SIT1 PDR16 C4_07150W_A GPD1 C2_02410W_A C6_01420C_A FR…	Candida albicans
44419	biological process involved in interspecies interaction between organisms	52 out of 913 genes, 5.7%	DUR1,2 TPI1 CSP37 IFF11 YHB1 HWP1 TPS1 CRG1 CAT1 HSP70 HWP2 PST1 RIM8 SLD1 HSP21 WH11 ALS4 PES1 CR_08470W_A PGK1 PHO100 AHR1 ICL1 SOD5 SAP10 FBA1 PHR2 TDH3 ADH1 MIH1 TYE7 SAP7 ALS2 HYR1 GPM1 GAT1 PGA55 ENO1 SAP3 ERG3 C7_03880C_A SIT1 RHR2 ACO1 YVH1 CDC19 PGA7 ALS9 CSH1 PLB1 MCU1 LIG4	Candida albicans
5975	carbohydrate metabolic process	45 out of 913 genes, 4.9%	GLK4 TPI1 GDB1 C1_14190C_A TPS1 GLK1 NTH1 XKS1 GAL7 C1_01360C_A GAL4 HSP21 GPD2 C3_03410C_A PGK1 ATC1 MAL2 DAK2 C3_02140C_A AMS1 ARA1 ICL1 TPS3 C4_02620C_A PGI1 FBA1 PHR2 TDH3 PCK1 GPM1 GCY1 GCA1 ENO1 BMT4 RHR2 GRE3 GSY1 GCA2 KRE1 C1_14060W_A CDC19 MLS1 GPD1 SKN1 GUT1	Candida albicans
6629	lipid metabolic process	45 out of 913 genes, 4.9%	HEM14 HEM13 PTC8 ARE2 MUQ1 GPI15 SUR2 CHO2 LIP9 ERG1 C6_04650W_A UPC2 ECI1 SLD1 YDC1 C2_07440C_A RNR21 FAD3 C4_04230W_A PLB4.5 ERG11 C5_03480C_A NMA111 PGA10 FTH1 C3_01540W_A TAZ1 CR_09350C_A EBP1 DAP1 ENO1 BMT4 SAP3 FGR23 HPD1 ERG3 PLB5 ERG251 CR_08300C_A CDC19 FET99 SCS7 PDR16 PLB1 HAL22	Candida albicans
30163	protein catabolic process	40 out of 913 genes, 4.4%	C4_06430C_A C5_02110W_A CSP37 HSP12 C3_03570C_A CIC1 LEU4 ARE2 PIL1 HNT2 ZTA1 CRG1 CAT1 C4_01800W_A AQY1 WH11 PRM1 C2_07630C_A C1_02700C_A ATO6 MAL2 GOR1 DAK2 C2_07060W_A NMA111 AGP3 APR1 YDJ1 C2_07580W_A C1_03510C_A RNR22 C2_00600C_A C2_06890C_A C2_07140W_A SAP3 HRK1 C4_03050C_A C7_03860W_A CR_08300C_A C5_05510C_A	Candida albicans
6091	generation of precursor metabolites and energy	37 out of 913 genes, 4.1%	GLK4 TPI1 GDB1 AOX2 C5_02590C_A C1_14190C_A NDH51 GDS1 GLK1 CR_10140W_A C5_00850C_A C1_01360C_A C5_03530C_A RKI1 KGD2 PGK1 FUM12 QCE1 C6_02560W_A PGI1 C3_01540W_A TAZ1 FBA1 TDH3 CIT1 COB GPM1 CTN1 IDH2 ENO1 MRF1 C7_03880C_A YAH1 ACO1 GSY1 CDC19 PET9	Candida albicans
7049	cell cycle	35 out of 913 genes, 3.8%	C1_14190C_A C4_06790W_A MUM2 C7_03850W_A C1_05360C_A CR_09140C_A TPS1 NTH1 AQY1 CR_03940W_A REI1 PRI2 C1_07490C_A FMP45 C5_01140C_A C4_05230C_A DBF4 MIH1 C4_00190W_A SEC2 MCD1 PSF3 C1_03790C_A CR_00660W_A C1_06760C_A C2_06530W_A C4_06150C_A VPS13 SHA3 YVH1 C2_05270W_A DPB2 C4_07150W_A CTF8 C5_04910W_A	Candida albicans
6259	DNA metabolic process	29 out of 913 genes, 3.2%	C3_01310W_A C1_00160C_A MUM2 C7_03850W_A C1_05360C_A CR_09140C_A C6_03380W_A C7_00330C_A CR_03940W_A RNR3 PRI2 C1_07490C_A RPO41 CR_04560C_A C5_01140C_A C4_05230C_A DBF4 DDR48 C4_00800W_A OGG1 MCD1 PSF3 C1_06760C_A C2_06530W_A C4_06150C_A DPB2 CTF8 C5_00620W_A LIG4	Candida albicans
42710	biofilm formation	27 out of 913 genes, 3%	RIX7 C1_00160C_A NDH51 RBT5 CR_01410C_A HWP1 AQY1 HWP2 WH11 ADH5 CST5 AHR1 TRY4 MET4 PGA10 ADH1 TYE7 ALS2 HYR1 GCA1 RHR2 GCA2 ZFU2 PGA7 IFD6 ALS9 CSH1	Candida albicans
16192	vesicle-mediated transport	22 out of 913 genes, 2.4%	C2_05520W_A HEM14 C6_04530C_A RBT5 PIL1 BET4 PRD1 RIM8 SNG3 MAL2 C1_05670W_A C1_08840W_A SOD5 PGA10 FTH1 BPH1 C1_08780W_A FGR17 SEC2 VPS13 SHA3 CR_08300C_A	Candida albicans
45333	cellular respiration	20 out of 913 genes, 2.2%	AOX2 C5_02590C_A NDH51 GDS1 CR_10140W_A C5_00850C_A C5_03530C_A KGD2 FUM12 QCE1 C3_01540W_A TAZ1 CIT1 COB CTN1 IDH2 MRF1 C7_03880C_A ACO1 PET9	Candida albicans
7155	cell adhesion	16 out of 913 genes, 1.8%	C5_02110W_A RBT5 HWP1 HWP2 ALS4 AHR1 TDH3 MIH1 ALS2 C3_02870C_A PGA55 RHR2 GPD1 ALS9 CSH1 C4_02260C_A	Candida albicans
71555	cell wall organization	15 out of 913 genes, 1.6%	HWP1 EVP1 C2_10740C_A PRS5 FMP45 PGA13 SAP10 BPH1 PHR2 PRS1 CR_00660W_A PGA31 YVH1 KRE1 C1_14060W_A	Candida albicans
48468	cell development	9 out of 913 genes, 1%	TPS1 NTH1 AQY1 FMP45 C4_00190W_A SEC2 CR_00660W_A VPS13 YVH1	Candida albicans
7165	signal transduction	9 out of 913 genes, 1%	C1_01840C_A C1_14190C_A STE18 CST5 C6_03320W_A PHO84 DBF4 CAG1 C1_03790C_A	Candida albicans
6457	protein folding	8 out of 913 genes, 0.9%	HSP70 C7_01360C_A C5_02010C_A HGH1 OSM2 CNS1 GLX3 YDJ1	Candida albicans
70783	growth of unicellular organism as a thread of attached cells	7 out of 913 genes, 0.8%	NCS2 CST5 AHR1 FGR17 UBA4 CAT8 SHA3	Candida albicans
30448	hyphal growth	5 out of 913 genes, 0.5%	RIX7 ALS4 PHO84 ALS2 SEC2	Candida albicans
6766	vitamin metabolic process	3 out of 913 genes, 0.3%	RKI1 BIO2 SPE2	Candida albicans
42493	response to drug	3 out of 913 genes, 0.3%	C7_03850W_A C4_06210C_A UTP22	Candida albicans
7114	cell budding	3 out of 913 genes, 0.3%	REI1 UBA4 C4_07150W_A	Candida albicans
7124	pseudohyphal growth	2 out of 913 genes, 0.2%	NCS2 SHA3	Candida albicans
910	cytokinesis	1 out of 913 genes, 0.1%	C4_07150W_A	Candida albicans
7010	cytoskeleton organization	1 out of 913 genes, 0.1%	MIH1	Candida albicans
6997	nucleus organization	1 out of 913 genes, 0.1%	CAG1	Candida albicans
9405	pathogenesis	0 out of 913 genes, 0%	none
6464	cellular protein modification process	0 out of 913 genes, 0%	none
32196	transposition	0 out of 913 genes, 0%	none
746	conjugation	0 out of 913 genes, 0%	none
other	other	47 out of 913 genes, 5.1%	BNA32 PPS1 C3_06970W_A C2_05960C_A C1_02220C_A C5_03770C_A CR_10170C_A CPD2 GRP2 LYS12 BNA31 C2_00770W_A C5_03570W_A C3_01850W_A C1_04360C_A SMI1B OSM1 C7_03030W_A GUA1 PHA2 MET3 MET10 ALK6 PPT1 C4_04620C_A C2_05990C_A ILV1 PSA2 C5_03700C_A C4_04270W_A STF2 C5_02220C_A C2_01540W_A C1_10240C_A ALD5 URA1 C2_00630C_A XYL2 C6_02250W_A C4_05610C_A DLD1 C1_14160W_A DLD2 DAL1 MNN1 C2_01060C_A C7_01170C_A	Candida albicans
