# Supplementary material for: Erg251 has complex and pleiotropic effects on sterol composition, azole susceptibility, filamentation, and stress response phenotypes
Source: PLoS Pathog. 2024 Jul 30;20(7):e1012389. doi: 10.1371/journal.ppat.1012389 (PMC11315318; doi:10.1371/journal.ppat.1012389)
Supplement: S4 Table — (XLSX) [file ppat.1012389.s010.xlsx]

## Sheet: Sheet1
	ID	baseMean	log2FoldChange	lfcSE	stat	pvalue	padj	Input.ID	Gene.Name.or.Symbol	Product.Description
4	orf19.4654	1.30223	4.31286	1.54934	2.78368	0.00537454	0.00883859	orf19.4654	N/A	Protein of unknown function, Spider biofilm induced
5	orf19.893	4.25064	4.28318	1.33221	3.21509	0.00130403	0.00233382	orf19.893	PGA17	Predicted GPI-anchored protein 17 [Source:UniProtKB/Swiss-Prot;Acc:Q5AHA4]
59	orf19.6420	407.275	3.03704	0.303801	9.99682	1.57e-23	9.63e-23	orf19.6420	PGA13	GPI-anchored protein 13 [Source:UniProtKB/Swiss-Prot;Acc:Q5A343]
77	orf19.5302	65.3685	2.84277	0.353408	8.04388	8.7e-16	3.84e-15	orf19.5302	PGA31	Cell wall protein, putative GPI anchor, expression regulated upon white-opaque switch, induced by Congo Red and cell wall regeneration, Bcr1-repressed in RPMI a/a biofilms
331	orf19.2060	515.518	1.53617	0.181593	8.45941	2.69e-17	1.28e-16	orf19.2060	SOD5	Cell surface Cu-only superoxide dismutase 5 [Source:UniProtKB/Swiss-Prot;Acc:Q5AD07]
563	orf19.1321	18.5556	1.1025	0.351743	3.1344	0.00172209	0.00303083	orf19.1321	HWP1	Hyphal wall protein 1 [Source:UniProtKB/Swiss-Prot;Acc:P46593]
5640	orf19.207	459.742	-1.02547	0.113766	-9.01387	1.99e-19	1.03e-18	orf19.207	PGA55	Probable GPI-anchored adhesin-like protein PGA55 [Source:UniProtKB/Swiss-Prot;Acc:Q59SG9]
5659	orf19.1911	3370.23	-1.04914	0.102481	-10.2374	1.35e-24	8.62e-24	orf19.1911	PGA52	GPI-anchored protein 52 [Source:UniProtKB/Swiss-Prot;Acc:Q59L72]
5706	orf19.7597	1.27858	-1.11137	1.3318	-0.834494	0.404003	0.471202	orf19.7597	PGA12	Phosphomutase-like protein 3 [Source:UniProtKB/Swiss-Prot;Acc:Q5ACP5]
5707	orf19.1442	1548.71	-1.11386	0.0675819	-16.4817	4.97e-61	8.83e-60	orf19.1442	PLB4.5	Lysophospholipase [Source:UniProtKB/TrEMBL;Acc:A0A1D8PGF0]
5729	orf19.6081	9510.58	-1.15114	0.0772342	-14.9046	3.08e-50	4.08e-49	orf19.6081	PHR2	pH-responsive protein 2 [Source:UniProtKB/Swiss-Prot;Acc:O13318]
5793	orf19.3380	15.8578	-1.28004	0.34425	-3.71833	0.000200543	0.000392764	orf19.3380	HWP2	Hyphal wall protein 2 [Source:UniProtKB/Swiss-Prot;Acc:Q59PF9]
5821	orf19.4377	88.9382	-1.33127	0.179989	-7.39639	1.4e-13	5.52e-13	orf19.4377	KRE1	Protein KRE1 [Source:UniProtKB/Swiss-Prot;Acc:P0CY22]
5891	orf19.3839	219.538	-1.50752	0.156937	-9.6059	7.55e-22	4.35e-21	orf19.3839	SAP10	Candidapepsin-10 [Source:UniProtKB/Swiss-Prot;Acc:Q5A651]
5924	orf19.4975	84.7032	-1.64257	0.19983	-8.2198	2.04e-16	9.27e-16	orf19.4975	HYR1	Hyphally regulated cell wall protein 1 [Source:UniProtKB/Swiss-Prot;Acc:Q5AL03]
5931	orf19.465	30.3378	-1.67726	0.329366	-5.09238	3.54e-07	8.93e-07	orf19.465	IFF9	Cell wall protein IFF9 [Source:UniProtKB/Swiss-Prot;Acc:Q5A6U1]
5933	orf19.5144	6.14247	-1.68777	0.730886	-2.30921	0.0209318	0.0316649	orf19.5144	PGA28	Probable GPI-anchored adhesin-like protein PGA28 [Source:UniProtKB/Swiss-Prot;Acc:Q5A5K7]
5936	orf19.1097	8735.88	-1.70375	0.0983123	-17.33	2.8e-67	5.86e-66	orf19.1097	ALS2	ALS family protein, role in adhesion, biofilm formation, germ tube induction, expressed at infection of human buccal epithelial cells, putative GPI-anchor, induced by ketoconazole, low iron and at cell wall regeneration, regulated by Sfu1p
5973	orf19.4555	5977.56	-1.89313	0.0965928	-19.5991	1.57e-85	6.26e-84	orf19.4555	ALS4	Agglutinin-like protein 4 [Source:UniProtKB/Swiss-Prot;Acc:A0A1D8PQB9]
5977	orf19.5102	907.491	-1.92427	0.0926729	-20.7641	9.15e-96	5.12e-94	orf19.5102	PLB5	Lysophospholipase [Source:UniProtKB/TrEMBL;Acc:A0A1D8PEB1]
6002	orf19.3740	230.465	-2.2131	0.286144	-7.73423	1.04e-14	4.33e-14	orf19.3740	PGA23	Predicted GPI-anchored protein 23 [Source:UniProtKB/Swiss-Prot;Acc:Q59V01]
6005	orf19.5742	1391.32	-2.25907	0.0856493	-26.3758	2.6e-153	7.85e-151	orf19.5742	ALS9	Agglutinin-like protein 9 [Source:UniProtKB/Swiss-Prot;Acc:A0A1D8PQ86]
6009	orf19.1616	286.534	-2.34431	0.130378	-17.9808	2.75e-72	6.79e-71	orf19.1616	FGR23	Filamentous growth regulator 23 [Source:UniProtKB/Swiss-Prot;Acc:Q5AJV5]
6032	orf19.5674	3731.51	-3.35168	0.146098	-22.9413	1.8e-116	1.75e-114	orf19.5674	PGA10	GPI-anchored hemophore PGA10 [Source:UniProtKB/Swiss-Prot;Acc:Q59UP6]
6033	orf19.5635	293.954	-3.37922	0.236296	-14.3008	2.16e-46	2.55e-45	orf19.5635	PGA7	GPI-anchored hemophore PGA7 [Source:UniProtKB/Swiss-Prot;Acc:Q59UT5]
6038	orf19.5636	903.649	-3.65583	0.190652	-19.1754	5.94e-82	2.06e-80	orf19.5636	RBT5	GPI-anchored hemophore RBT5 [Source:UniProtKB/Swiss-Prot;Acc:Q59UT4]
