# Supplementary material for: Erg251 has complex and pleiotropic effects on sterol composition, azole susceptibility, filamentation, and stress response phenotypes
Source: PLoS Pathog. 2024 Jul 30;20(7):e1012389. doi: 10.1371/journal.ppat.1012389 (PMC11315318; doi:10.1371/journal.ppat.1012389)
Supplement: S5 Table — (XLSX) [file ppat.1012389.s011.xlsx]

## Sheet: Sheet1
	baseMean	log2FoldChange	lfcSE	stat	pvalue	padj
orf19.5926	10.5007	1.70658	0.668526	2.55275	0.0106876	0.0419626
orf19.6955	311.627	1.51618	0.171721	8.82932	1.05e-18	2.27e-16
orf19.5038	178.464	1.4858	0.201173	7.38569	1.52e-13	1.05e-11
orf19.1091	87.331	1.48433	0.287362	5.16537	2.4e-07	4.05e-06
orf19.124	196.153	1.42371	0.184329	7.72377	1.13e-14	9.79e-13
orf19.2712	320.141	1.42338	0.153487	9.27362	1.8e-20	6.15e-18
orf19.7197	122.088	1.40654	0.239648	5.86918	4.38e-09	1.07e-07
orf19.4634	67.9287	1.36249	0.280414	4.85887	1.18e-06	1.71e-05
orf19.1708	37.0119	1.35709	0.354437	3.82885	0.000128742	0.000998924
orf19.7397.1	384.231	1.33953	0.144041	9.29965	1.41e-20	5.11e-18
orf19.5507	202.281	1.3066	0.164301	7.95251	1.83e-15	2e-13
orf19.2717	218.154	1.29596	0.147363	8.79437	1.44e-18	2.98e-16
orf19.6886	156.948	1.28445	0.196886	6.52382	6.85e-11	2.59e-09
orf19.563	165.685	1.26702	0.181993	6.96191	3.36e-12	1.7e-10
orf19.2934	69.5695	1.26484	0.286548	4.41406	1.01e-05	0.000111999
orf19.661	244.241	1.26424	0.157683	8.01761	1.08e-15	1.23e-13
orf19.4793	75.7161	1.25623	0.244351	5.14109	2.73e-07	4.56e-06
orf19.6675	45.8661	1.246	0.282172	4.41573	1.01e-05	0.000111562
orf19.4760	114.272	1.2098	0.20995	5.76232	8.3e-09	1.85e-07
orf19.7154	374.47	1.18938	0.155403	7.65349	1.96e-14	1.65e-12
orf19.7546	242.221	1.15177	0.148304	7.76623	8.09e-15	7.45e-13
orf19.4479	381.897	1.15149	0.125035	9.2093	3.28e-20	1e-17
orf19.6236	112.831	1.1499	0.175176	6.56428	5.23e-11	2.05e-09
orf19.2385	131.401	1.14967	0.16864	6.81731	9.28e-12	4.11e-10
orf19.3463	333.111	1.14223	0.130492	8.75323	2.07e-18	4.01e-16
orf19.4492	421.168	1.14204	0.117002	9.76086	1.66e-22	8.75e-20
orf19.3088	20.4824	1.13342	0.459554	2.46635	0.0136497	0.0511379
orf19.2330	267.32	1.13115	0.157304	7.19085	6.44e-13	3.85e-11
orf19.6686	120.003	1.12645	0.208281	5.4083	6.36e-08	1.19e-06
orf19.670.2	1019.57	1.11746	0.129726	8.61401	7.06e-18	1.2e-15
orf19.5220	28.3257	1.11288	0.355626	3.12934	0.00175198	0.00952595
orf19.6234	270.37	1.10256	0.161637	6.82119	9.03e-12	4.03e-10
orf19.5235	123.074	1.07593	0.203383	5.29015	1.22e-07	2.2e-06
orf19.756	48.837	1.07564	0.26912	3.99688	6.42e-05	0.00056557
orf19.2575	150.772	1.07023	0.157149	6.81029	9.74e-12	4.22e-10
orf19.76	409.205	1.06362	0.143021	7.43685	1.03e-13	7.48e-12
orf19.2287	59.8732	1.05582	0.262827	4.01715	5.89e-05	0.00052305
orf19.5959	127.957	1.05392	0.230295	4.57641	4.73e-06	5.7e-05
orf19.7384	699.822	1.02786	0.183312	5.60713	2.06e-08	4.31e-07
orf19.6297	138.049	1.02512	0.183131	5.59774	2.17e-08	4.52e-07
orf19.2167	216.702	1.02241	0.160306	6.37789	1.8e-10	6.21e-09
orf19.4962	14.2341	1.01997	0.445857	2.28767	0.0221569	0.0743299
orf19.5500	76.4922	1.01562	0.290235	3.4993	0.000466482	0.00306814
orf19.6298	72.7098	1.00962	0.259648	3.88841	0.000100905	0.000826452
orf19.7599	595.403	1.00909	0.133389	7.56501	3.88e-14	2.92e-12
orf19.2314	82.5931	1.00234	0.214644	4.6698	3.01e-06	3.85e-05
orf19.494	166.105	1.00077	0.172593	5.79843	6.69e-09	1.54e-07
orf19.6648	480.062	0.998435	0.181209	5.50985	3.59e-08	7.09e-07
orf19.6652	154.021	0.99638	0.186978	5.32885	9.88e-08	1.81e-06
orf19.7650	228.815	0.99637	0.121573	8.19566	2.49e-16	3.53e-14
orf19.3478	127.865	0.995966	0.165797	6.00713	1.89e-09	4.92e-08
orf19.3159	494.365	0.98723	0.139283	7.08793	1.36e-12	7.68e-11
orf19.6828	186.663	0.983327	0.174405	5.63817	1.72e-08	3.7e-07
orf19.1902	267.927	0.981326	0.149528	6.56283	5.28e-11	2.06e-09
orf19.183	34.956	0.977101	0.341454	2.86159	0.00421522	0.0196767
orf19.7088	73.6218	0.97655	0.238333	4.09742	4.18e-05	0.000388784
orf19.3276	493.43	0.975899	0.143627	6.79468	1.09e-11	4.64e-10
orf19.2527	230.144	0.975558	0.1241	7.86108	3.81e-15	3.75e-13
orf19.7635	576.112	0.97257	0.132083	7.36332	1.79e-13	1.23e-11
orf19.4268	497.498	0.964792	0.114065	8.4583	2.71e-17	4.26e-15
orf19.59	151.201	0.956442	0.197546	4.84163	1.29e-06	1.82e-05
orf19.1687	381.956	0.956037	0.123377	7.74893	9.27e-15	8.15e-13
orf19.1923	212.429	0.956026	0.165618	5.77247	7.81e-09	1.77e-07
orf19.6899	18.7681	0.955768	0.365682	2.61366	0.00895784	0.036174
orf19.2688	298.786	0.942716	0.131848	7.15	8.68e-13	5.04e-11
orf19.499	46.5266	0.936317	0.420292	2.22778	0.0258953	0.0835665
orf19.6417	805.996	0.928575	0.117194	7.92341	2.31e-15	2.44e-13
orf19.2185	261.869	0.925416	0.155589	5.94782	2.72e-09	6.92e-08
orf19.5608	134.377	0.919618	0.174589	5.26732	1.38e-07	2.46e-06
orf19.7011	759.466	0.918816	0.117769	7.80183	6.1e-15	5.71e-13
orf19.2859	169.445	0.918223	0.191819	4.78693	1.69e-06	2.32e-05
orf19.699	178.982	0.91749	0.217303	4.22216	2.42e-05	0.0002431
orf19.5010	63.5668	0.910447	0.273509	3.32877	0.000872309	0.00535465
orf19.1966	68.9293	0.908916	0.251241	3.61771	0.000297225	0.00211777
orf19.7050	163.227	0.898594	0.154752	5.80668	6.37e-09	1.49e-07
orf19.4963	163.019	0.88597	0.175819	5.0391	4.68e-07	7.46e-06
orf19.603	241.078	0.882386	0.143501	6.14898	7.8e-10	2.31e-08
orf19.5232	257.516	0.880751	0.135753	6.48792	8.7e-11	3.18e-09
orf19.3015	913.139	0.876662	0.119137	7.35846	1.86e-13	1.26e-11
orf19.3676	112.867	0.865832	0.191474	4.52192	6.13e-06	7.19e-05
orf19.1388	198.434	0.862099	0.156044	5.52472	3.3e-08	6.56e-07
orf19.5356	486.903	0.859311	0.118874	7.22874	4.87e-13	3.01e-11
orf19.4815	468.404	0.856484	0.140237	6.1074	1.01e-09	2.9e-08
orf19.5198	557.526	0.856424	0.101133	8.46833	2.49e-17	4.13e-15
orf19.2237.1	57.2029	0.855054	0.239936	3.56367	0.000365708	0.00252239
orf19.1646	517.085	0.847721	0.104727	8.09457	5.75e-16	7.1e-14
orf19.706	528.12	0.843152	0.0962534	8.75971	1.96e-18	3.92e-16
orf19.3630	187.485	0.839599	0.183588	4.57328	4.8e-06	5.77e-05
orf19.2386	152.565	0.839365	0.164161	5.11307	3.17e-07	5.24e-06
orf19.5991	278.397	0.837062	0.138992	6.02237	1.72e-09	4.55e-08
orf19.1566	419.122	0.830366	0.143497	5.78662	7.18e-09	1.65e-07
orf19.1344	104.739	0.826567	0.352718	2.34342	0.0191078	0.0662047
orf19.7488	105.827	0.826082	0.176137	4.69	2.73e-06	3.53e-05
orf19.6249	85.8356	0.820568	0.295793	2.77413	0.00553499	0.0245732
orf19.2319	367.879	0.817651	0.11607	7.04448	1.86e-12	1.01e-10
orf19.6766	266.218	0.816144	0.158511	5.14883	2.62e-07	4.4e-06
orf19.4191	250.793	0.804067	0.129263	6.22041	4.96e-10	1.55e-08
orf19.3540	420.048	0.79715	0.120719	6.60333	4.02e-11	1.6e-09
orf19.4160	44.2663	0.794029	0.360553	2.20225	0.0276473	0.0879234
orf19.4399	190.753	0.793015	0.154906	5.11931	3.07e-07	5.09e-06
orf19.3867	544.342	0.783525	0.124232	6.30696	2.85e-10	9.34e-09
orf19.7552	433.714	0.782335	0.106997	7.31173	2.64e-13	1.74e-11
orf19.1633	485.944	0.781613	0.116859	6.68853	2.25e-11	9.35e-10
orf19.2090	286.102	0.781221	0.148284	5.26841	1.38e-07	2.46e-06
orf19.4870	628.112	0.77736	0.119538	6.50302	7.87e-11	2.89e-09
orf19.3547	658.075	0.77683	0.105007	7.3979	1.38e-13	9.8e-12
orf19.1609	502.166	0.775021	0.109414	7.08341	1.41e-12	7.85e-11
orf19.3393	259.298	0.773843	0.133336	5.80372	6.49e-09	1.51e-07
orf19.6139	407.21	0.77356	0.346627	2.23168	0.0256364	0.0830751
orf19.962	198.472	0.768471	0.131476	5.84495	5.07e-09	1.22e-07
orf19.3978	98.1494	0.764278	0.198582	3.84868	0.000118757	0.000933184
orf19.5049	62.826	0.763515	0.272222	2.80475	0.00503557	0.022845
orf19.6781	186.07	0.759438	0.158534	4.79038	1.66e-06	2.29e-05
orf19.3327	162.414	0.756407	0.144069	5.25032	1.52e-07	2.66e-06
orf19.7422	546.725	0.753713	0.106648	7.0673	1.58e-12	8.65e-11
orf19.5106	438.528	0.75308	0.10697	7.04012	1.92e-12	1.02e-10
orf19.1791	267.171	0.748027	0.124246	6.02055	1.74e-09	4.57e-08
orf19.2504	525.946	0.747189	0.123985	6.02642	1.68e-09	4.47e-08
orf19.665	284.644	0.745033	0.117008	6.36736	1.92e-10	6.57e-09
orf19.4401	103.342	0.744562	0.179045	4.15853	3.2e-05	0.000308968
orf19.6589	272.773	0.743166	0.121963	6.09336	1.11e-09	3.12e-08
orf19.2917	969.458	0.732312	0.0901817	8.12041	4.65e-16	6.27e-14
orf19.1642	122.679	0.731542	0.19758	3.70251	0.000213477	0.00157118
orf19.1839	1105.9	0.727683	0.10467	6.95216	3.6e-12	1.78e-10
orf19.2847	319.306	0.726573	0.104743	6.93669	4.01e-12	1.96e-10
orf19.7332	885.705	0.725921	0.0708925	10.2397	1.32e-24	8.49e-22
orf19.414	125.915	0.721699	0.247795	2.91249	0.00358563	0.0173804
orf19.3778	400.511	0.720898	0.102696	7.01972	2.22e-12	1.15e-10
orf19.809	327.143	0.719609	0.105658	6.81077	9.71e-12	4.22e-10
orf19.5012	22.27	0.718375	0.329446	2.18056	0.0292161	0.0920554
orf19.6710	714.637	0.714886	0.0905926	7.89122	2.99e-15	3.1e-13
orf19.5912	1330.35	0.714817	0.092738	7.70792	1.28e-14	1.09e-12
orf19.2654	166.166	0.711531	0.154036	4.61926	3.85e-06	4.77e-05
orf19.3876	30.4334	0.708822	0.316506	2.23952	0.0251218	0.0818645
orf19.172	170.389	0.705519	0.147177	4.79367	1.64e-06	2.26e-05
orf19.3777	76.1015	0.705476	0.254596	2.77096	0.00558911	0.0247567
orf19.29	45.9272	0.699521	0.255644	2.73631	0.00621328	0.0269057
orf19.22	62.6153	0.697701	0.227238	3.07036	0.00213802	0.0112765
orf19.6014	374.135	0.691843	0.117578	5.88414	4e-09	9.93e-08
orf19.2143	674.276	0.690698	0.0906125	7.62254	2.49e-14	2.03e-12
orf19.1047	856.656	0.687891	0.0812791	8.46332	2.6e-17	4.19e-15
orf19.275	51.9099	0.687529	0.235813	2.91556	0.00355045	0.0172243
orf19.3831	85.4082	0.684466	0.21135	3.23855	0.00120141	0.0069696
orf19.5850	989.099	0.682954	0.108204	6.31172	2.76e-10	9.1e-09
orf19.4690	153.629	0.667712	0.308006	2.16785	0.0301697	0.0941996
orf19.4583	62.367	0.667702	0.251725	2.65251	0.00798958	0.0328347
orf19.6477	176.912	0.666369	0.153015	4.35494	1.33e-05	0.000143404
orf19.107	168.027	0.656453	0.161223	4.07172	4.67e-05	0.000424767
orf19.1578	981.398	0.654884	0.0972704	6.73261	1.67e-11	7.01e-10
orf19.3287	163.476	0.653647	0.175284	3.72908	0.000192178	0.00142708
orf19.1697	622.484	0.653072	0.111132	5.87655	4.19e-09	1.04e-07
orf19.7107	259.942	0.65304	0.112878	5.78538	7.23e-09	1.65e-07
orf19.4640	890.575	0.651528	0.0940941	6.92422	4.38e-12	2.1e-10
orf19.930	24147.9	0.651361	0.0880343	7.39894	1.37e-13	9.8e-12
orf19.3990	90.7402	0.650876	0.188668	3.44985	0.000560895	0.00359505
orf19.3466	71.909	0.648062	0.203781	3.18019	0.00147178	0.0082977
orf19.1305	173.552	0.645376	0.153387	4.2075	2.58e-05	0.000258966
orf19.7618	178.893	0.642361	0.142852	4.49669	6.9e-06	7.98e-05
orf19.1264	295.684	0.641582	0.101564	6.31704	2.67e-10	8.85e-09
orf19.5207	84.4248	0.639966	0.261751	2.44494	0.0144876	0.0533915
orf19.3553	496.524	0.639017	0.0961732	6.64443	3.04e-11	1.23e-09
orf19.5407	456.046	0.635525	0.107524	5.91054	3.41e-09	8.57e-08
orf19.7593	261.915	0.634861	0.123422	5.14383	2.69e-07	4.51e-06
orf19.2778	53.0206	0.632028	0.238037	2.65517	0.00792693	0.0326466
orf19.1030	1688.59	0.631836	0.0814349	7.75879	8.57e-15	7.78e-13
orf19.6862	158.575	0.622557	0.177815	3.50114	0.00046327	0.00306054
orf19.1915	958.089	0.620286	0.0863711	7.18164	6.89e-13	4.08e-11
orf19.6355	951.319	0.618638	0.0758005	8.1614	3.31e-16	4.58e-14
orf19.920	300.558	0.616946	0.145243	4.24767	2.16e-05	0.000220442
orf19.2885	141.047	0.616556	0.155502	3.96495	7.34e-05	0.000630627
orf19.2667	317.727	0.6144	0.136206	4.5108	6.46e-06	7.53e-05
orf19.5550	557.537	0.609405	0.103807	5.87057	4.34e-09	1.07e-07
orf19.2594	511.045	0.608022	0.0932309	6.52167	6.95e-11	2.6e-09
orf19.515	39.8069	0.606755	0.275046	2.20602	0.0273828	0.0872732
orf19.4093	1763.03	0.606093	0.0793108	7.64199	2.14e-14	1.77e-12
orf19.3782	218.531	0.605372	0.136011	4.45091	8.55e-06	9.66e-05
orf19.7370	78.3641	0.604974	0.182343	3.31778	0.000907367	0.00551736
orf19.6175	167.63	0.602321	0.152289	3.95511	7.65e-05	0.000653286
orf19.7624	282.54	0.601925	0.116408	5.17083	2.33e-07	3.96e-06
orf19.6993	160.915	0.599144	0.268834	2.22868	0.0258353	0.0834402
orf19.6938	601.492	0.596316	0.0967192	6.16543	7.03e-10	2.13e-08
orf19.1631	9545.21	0.595609	0.0826885	7.20304	5.89e-13	3.56e-11
orf19.85	712.803	0.591932	0.0729245	8.11705	4.78e-16	6.3e-14
orf19.7042	62.1283	0.591428	0.251545	2.35119	0.0187136	0.0652673
orf19.2998	230.813	0.591393	0.128486	4.60277	4.17e-06	5.11e-05
orf19.6052	155.154	0.590445	0.17091	3.45471	0.000550882	0.00354652
orf19.6418	548.223	0.589721	0.100631	5.86024	4.62e-09	1.13e-07
orf19.4450	165.397	0.589542	0.162659	3.6244	0.000289637	0.00206666
orf19.1721	94.2431	0.588418	0.272663	2.15804	0.0309248	0.0960836
orf19.4450.2	54.0993	0.586661	0.252636	2.32216	0.0202242	0.0691688
orf19.7065	75.8	0.583698	0.210361	2.77474	0.00552465	0.0245574
orf19.1404	205.573	0.579982	0.135321	4.28598	1.82e-05	0.000188323
orf19.3556	475.007	0.578073	0.120379	4.80212	1.57e-06	2.18e-05
orf19.4746	363.34	0.575427	0.112158	5.1305	2.89e-07	4.81e-06
orf19.2320	117.1	0.571767	0.209978	2.72299	0.00646948	0.027849
orf19.97	253.983	0.570107	0.120505	4.73097	2.23e-06	2.95e-05
orf19.2017	716.363	0.569972	0.0779995	7.30737	2.72e-13	1.78e-11
orf19.512	1254.21	0.569702	0.0836419	6.8112	9.68e-12	4.22e-10
orf19.6972	86.2404	0.569394	0.19793	2.87675	0.00401798	0.0189387
orf19.3034	1248.16	0.568721	0.0807419	7.04369	1.87e-12	1.01e-10
orf19.6902	371.284	0.568625	0.102096	5.56948	2.55e-08	5.24e-07
orf19.6530	86.8167	0.565872	0.19801	2.85779	0.00426602	0.0198818
orf19.123	93.5497	0.56574	0.18905	2.99254	0.00276668	0.0140071
orf19.169	337.594	0.565577	0.119583	4.72957	2.25e-06	2.96e-05
orf19.813	742.683	0.564535	0.0875254	6.44995	1.12e-10	3.99e-09
orf19.3756	309.445	0.564344	0.146831	3.8435	0.000121292	0.000951811
orf19.4698	524.663	0.557292	0.119305	4.67115	3e-06	3.83e-05
orf19.4896	235.178	0.554741	0.121535	4.56446	5.01e-06	6e-05
orf19.4190	296.83	0.549198	0.122569	4.48072	7.44e-06	8.55e-05
orf19.1361	533.922	0.548918	0.0853576	6.4308	1.27e-10	4.49e-09
orf19.7062	1387.6	0.548584	0.0977798	5.6104	2.02e-08	4.25e-07
orf19.1199	2694.99	0.542545	0.0683278	7.94032	2.02e-15	2.17e-13
orf19.3480	665.211	0.539211	0.0828614	6.50738	7.65e-11	2.83e-09
orf19.5987	325.04	0.536805	0.114058	4.70641	2.52e-06	3.29e-05
orf19.445	494.145	0.533658	0.0876133	6.09106	1.12e-09	3.15e-08
orf19.3582	281.85	0.533027	0.101188	5.26768	1.38e-07	2.46e-06
orf19.5126	650.329	0.532648	0.110358	4.82656	1.39e-06	1.95e-05
orf19.501	1295.8	0.530379	0.0862256	6.15106	7.7e-10	2.3e-08
orf19.7534	2366.82	0.528399	0.0888366	5.94799	2.71e-09	6.92e-08
orf19.2183	2584.03	0.528362	0.0755656	6.9921	2.71e-12	1.39e-10
orf19.425	107.809	0.525688	0.18579	2.82948	0.00466233	0.0214025
orf19.7566	494.442	0.524745	0.24086	2.17863	0.0293595	0.0923757
orf19.58	591.995	0.52445	0.108121	4.8506	1.23e-06	1.76e-05
orf19.2003	417.333	0.519965	0.124629	4.1721	3.02e-05	0.000292687
orf19.7456	272.139	0.519306	0.135268	3.8391	0.000123488	0.000966439
orf19.4630	65.4676	0.51812	0.225843	2.29416	0.0217812	0.0733949
orf19.7601	92.4242	0.517866	0.200667	2.58072	0.00985943	0.0391133
orf19.1720	99.5358	0.516938	0.168707	3.06411	0.00218321	0.0115044
orf19.4495	2880.83	0.516436	0.0727598	7.09782	1.27e-12	7.22e-11
orf19.7409.1	124.238	0.516277	0.159924	3.22826	0.00124545	0.00718204
orf19.1753	556.73	0.515467	0.0829547	6.21383	5.17e-10	1.6e-08
orf19.3470	106.945	0.514886	0.225702	2.28127	0.0225327	0.0752265
orf19.4933	151.715	0.512256	0.158078	3.24052	0.00119313	0.00692849
orf19.5066	74.9817	0.511313	0.211335	2.41944	0.0155443	0.0565251
orf19.7314	270.492	0.510203	0.164629	3.09911	0.001941	0.0104598
orf19.443	112.103	0.509487	0.161094	3.16268	0.00156325	0.00870357
orf19.2193	618.834	0.509433	0.0809884	6.2902	3.17e-10	1.03e-08
orf19.6090	3733.73	0.508427	0.0737986	6.88939	5.6e-12	2.66e-10
orf19.4211	779.693	0.508196	0.201298	2.5246	0.0115831	0.044902
orf19.2898	54.6552	0.503862	0.222451	2.26504	0.0235099	0.0776135
orf19.1569	607.323	0.503495	0.11319	4.44824	8.66e-06	9.74e-05
orf19.7358	220.123	0.502578	0.124335	4.04214	5.3e-05	0.000474969
orf19.2581	40.8408	0.500267	0.215324	2.32332	0.0201617	0.0690324
orf19.3351	53.4216	-0.502401	0.219209	-2.29188	0.0219127	0.0736804
orf19.2451	1600.39	-0.502954	0.0696026	-7.22608	4.97e-13	3.04e-11
orf19.899	307.116	-0.503868	0.119026	-4.23327	2.3e-05	0.000232198
orf19.5417	1210.46	-0.504487	0.0826649	-6.10279	1.04e-09	2.97e-08
orf19.207	459.742	-0.505019	0.111707	-4.52093	6.16e-06	7.21e-05
orf19.2076	560.231	-0.505199	0.0880453	-5.73794	9.58e-09	2.12e-07
orf19.6325.1	124.823	-0.505797	0.147347	-3.4327	0.000597604	0.00380932
orf19.5713	257.852	-0.510267	0.141826	-3.59785	0.000320859	0.00225573
orf19.7583	3683.67	-0.511476	0.0829595	-6.16537	7.03e-10	2.13e-08
orf19.5158	432.252	-0.511679	0.0804154	-6.36294	1.98e-10	6.72e-09
orf19.5809	732.514	-0.516125	0.110557	-4.66842	3.04e-06	3.87e-05
orf19.1395	1189.69	-0.523164	0.088439	-5.91554	3.31e-09	8.36e-08
orf19.2608	16282	-0.52529	0.145457	-3.61131	0.000304649	0.00216536
orf19.7531	601.111	-0.530543	0.0942245	-5.63062	1.8e-08	3.83e-07
orf19.5205	1153.15	-0.530778	0.0865587	-6.132	8.68e-10	2.52e-08
orf19.2693	261.832	-0.531273	0.108117	-4.91386	8.93e-07	1.31e-05
orf19.4733	168.931	-0.53286	0.142335	-3.7437	0.000181332	0.00135173
orf19.4287	1216.07	-0.533436	0.0638605	-8.35314	6.65e-17	1.02e-14
orf19.5525	6029.98	-0.53763	0.093876	-5.72702	1.02e-08	2.23e-07
orf19.3727	55.5111	-0.53828	0.226548	-2.37601	0.017501	0.0621175
orf19.7214	2369.04	-0.543134	0.0577704	-9.4016	5.37e-21	2.23e-18
orf19.2762	11340.4	-0.545068	0.0677473	-8.0456	8.58e-16	1.02e-13
orf19.7218	301.868	-0.547898	0.130992	-4.18267	2.88e-05	0.000280707
orf19.3422	1822.04	-0.551056	0.0870671	-6.3291	2.47e-10	8.28e-09
orf19.6570	126.732	-0.551344	0.213994	-2.57645	0.00998208	0.0395672
orf19.4416	1688.91	-0.551743	0.109865	-5.02202	5.11e-07	8.09e-06
orf19.4477	2548.34	-0.552326	0.139075	-3.97144	7.14e-05	0.000617344
orf19.4135	320.442	-0.554787	0.118213	-4.69311	2.69e-06	3.48e-05
orf19.7196	1560.99	-0.557141	0.0803589	-6.93316	4.12e-12	1.99e-10
orf19.6001	30.4173	-0.558503	0.250024	-2.2338	0.0254962	0.082901
orf19.7472	282.18	-0.563284	0.126945	-4.43722	9.11e-06	0.00010196
orf19.5644	113.593	-0.563415	0.182497	-3.08726	0.00202011	0.0107622
orf19.6758	212.847	-0.567593	0.135194	-4.19837	2.69e-05	0.00026732
orf19.3310	306.898	-0.571448	0.148093	-3.85871	0.000113987	0.000912828
orf19.2356	472.941	-0.572928	0.205746	-2.78463	0.00535883	0.0240113
orf19.2241	312.316	-0.577276	0.0930109	-6.20654	5.42e-10	1.66e-08
orf19.5342.2	79.4833	-0.577416	0.163469	-3.53228	0.000412	0.0027917
orf19.398	76.6558	-0.578429	0.169975	-3.40303	0.000666429	0.00419338
orf19.4833	2099.56	-0.581957	0.0764253	-7.61472	2.64e-14	2.13e-12
orf19.4979	142.406	-0.5873	0.178556	-3.28917	0.00100484	0.00600636
orf19.4607	196.262	-0.592156	0.161138	-3.67484	0.000237996	0.0017254
orf19.733	515.259	-0.59256	0.113129	-5.23793	1.62e-07	2.84e-06
orf19.2959.1	638.973	-0.599168	0.129207	-4.63729	3.53e-06	4.44e-05
orf19.7106	717.944	-0.6023	0.0746355	-8.06988	7.04e-16	8.51e-14
orf19.5645	5457.96	-0.602403	0.0490684	-12.2768	1.21e-34	1.75e-31
orf19.2613	2263.03	-0.605801	0.0655655	-9.23962	2.47e-20	7.98e-18
orf19.5102	907.491	-0.608842	0.0853512	-7.13337	9.79e-13	5.63e-11
orf19.3969	238.491	-0.609351	0.114455	-5.32391	1.02e-07	1.85e-06
orf19.7668	242.552	-0.611343	0.134377	-4.54946	5.38e-06	6.37e-05
orf19.5742	1391.32	-0.614681	0.0812491	-7.56538	3.87e-14	2.92e-12
orf19.4943	1396.8	-0.616028	0.120591	-5.10841	3.25e-07	5.36e-06
orf19.5763	186.652	-0.616198	0.150846	-4.08494	4.41e-05	0.000405736
orf19.4476	426.823	-0.61761	0.267798	-2.30625	0.0210964	0.071497
orf19.2738	122.365	-0.631534	0.139966	-4.51205	6.42e-06	7.5e-05
orf19.669	70.8816	-0.63857	0.197442	-3.23422	0.00121974	0.00706186
orf19.2204	121.572	-0.643487	0.162456	-3.961	7.46e-05	0.000640208
orf19.5686	809.094	-0.645598	0.0684909	-9.42605	4.26e-21	1.9e-18
orf19.3966	28.8717	-0.651285	0.263416	-2.47246	0.0134187	0.0505639
orf19.3684	1076.04	-0.65308	0.128962	-5.06411	4.1e-07	6.6e-06
orf19.6214	1840.64	-0.654108	0.0593095	-11.0287	2.78e-28	2.69e-25
orf19.1862	2153.27	-0.658164	0.0796861	-8.25946	1.46e-16	2.18e-14
orf19.4573	45.3734	-0.670351	0.299194	-2.24052	0.0250572	0.0817456
orf19.4128	149.515	-0.670467	0.163308	-4.10554	4.03e-05	0.000376178
orf19.113	62.2348	-0.671414	0.248647	-2.70027	0.00692824	0.0294096
orf19.5326	177.84	-0.695602	0.128357	-5.41927	5.98e-08	1.13e-06
orf19.2619	268.878	-0.702627	0.162054	-4.33577	1.45e-05	0.000153919
orf19.4504	164.553	-0.703903	0.151643	-4.64184	3.45e-06	4.36e-05
orf19.5673	514.356	-0.712399	0.183409	-3.88421	0.000102665	0.000839682
orf19.2849	756.499	-0.724	0.0922164	-7.8511	4.12e-15	3.93e-13
orf19.362	835.276	-0.724199	0.065439	-11.0668	1.82e-28	2.11e-25
orf19.7676	11213.8	-0.745831	0.0920404	-8.1033	5.35e-16	6.75e-14
orf19.4530.1	1236.34	-0.746862	0.104402	-7.15368	8.45e-13	4.96e-11
orf19.2593	247.111	-0.748559	0.194046	-3.85764	0.000114485	0.000913534
orf19.6191	115.36	-0.758195	0.177797	-4.26438	2e-05	0.000206394
orf19.4612	119.228	-0.760902	0.13672	-5.56538	2.62e-08	5.35e-07
orf19.278	74.3284	-0.761011	0.249021	-3.05601	0.00224303	0.0117983
orf19.4970	43.5232	-0.768464	0.313262	-2.4531	0.0141632	0.0524859
orf19.6113	141.029	-0.773125	0.138185	-5.59486	2.21e-08	4.58e-07
orf19.2768	3148.5	-0.77925	0.106545	-7.31382	2.6e-13	1.73e-11
orf19.4405	66.6265	-0.784465	0.162859	-4.81684	1.46e-06	2.04e-05
orf19.4121	90.6428	-0.785469	0.298588	-2.63061	0.00852322	0.0345631
orf19.7284	1841.68	-0.794946	0.0824284	-9.64407	5.21e-22	2.52e-19
orf19.467	105.521	-0.804082	0.259575	-3.09768	0.00195042	0.0104871
orf19.2691	315.401	-0.825189	0.0916104	-9.00759	2.11e-19	4.89e-17
orf19.3461	68.0125	-0.8296	0.224993	-3.68724	0.000226704	0.00165385
orf19.744	3907.66	-0.831691	0.0820593	-10.1352	3.85e-24	2.24e-21
orf19.1048	244.3	-0.837201	0.111237	-7.5263	5.22e-14	3.84e-12
orf19.3548.1	4387.86	-0.839715	0.151926	-5.52714	3.25e-08	6.52e-07
orf19.4631	4806.19	-0.840542	0.054756	-15.3507	3.5e-53	2.04e-49
orf19.3740	230.465	-0.851123	0.239992	-3.54646	0.000390439	0.00267368
orf19.3160	2580.24	-0.86456	0.0947589	-9.12378	7.25e-20	2.01e-17
orf19.6112	1583.31	-0.867757	0.0646367	-13.4251	4.31e-41	1.25e-37
orf19.5399	168.866	-0.872593	0.157096	-5.55452	2.78e-08	5.65e-07
orf19.2344	1237.16	-0.879418	0.0972063	-9.04693	1.47e-19	3.65e-17
orf19.6678	25.8111	-0.882417	0.412182	-2.14084	0.0322867	0.0995165
orf19.7666	29.3794	-0.892268	0.319548	-2.79228	0.00523381	0.0235785
orf19.4216	2433.33	-0.902667	0.0990386	-9.11429	7.92e-20	2.09e-17
orf19.689	214.166	-0.914097	0.105871	-8.63409	5.92e-18	1.04e-15
orf19.2620	144.027	-0.918403	0.236613	-3.88145	0.000103835	0.000843315
orf19.7310	865.841	-0.922236	0.0868707	-10.6162	2.51e-26	2.08e-23
orf19.5902	104.996	-0.928131	0.330561	-2.80775	0.00498896	0.0227075
orf19.2812	38.4162	-0.965246	0.305568	-3.15885	0.00158392	0.00876633
orf19.6398	16.4293	-0.973155	0.40271	-2.41651	0.0156699	0.0568721
orf19.251	1658.02	-1.08156	0.0832235	-12.9959	1.29e-38	2.5e-35
orf19.5978	10.3635	-1.15891	0.536457	-2.16031	0.0307489	0.0956395
orf19.4055	17.0111	-1.36152	0.412144	-3.30351	0.000954819	0.00576365
orf19.4856	8.82618	-1.40177	0.643723	-2.17759	0.0294362	0.092548
orf19.4212	13.7351	-1.43939	0.516431	-2.78719	0.00531677	0.0238597
orf19.1321	18.5556	-1.57652	0.493284	-3.19598	0.00139357	0.00792604
orf19.4975	84.7032	-1.61535	0.205157	-7.87372	3.44e-15	3.45e-13
orf19.5814.1	61.426	-1.69079	0.653089	-2.58891	0.00962815	0.0384002
orf19.5879	15.9856	-1.79282	0.532804	-3.36488	0.000765778	0.00477831
orf19.2591	12.6663	-2.01463	0.861694	-2.33799	0.019388	0.0670155
orf19.2509	4.52107	-2.52446	1.10039	-2.29415	0.0217821	0.0733949
