# Supplementary material for: Erg251 has complex and pleiotropic effects on sterol composition, azole susceptibility, filamentation, and stress response phenotypes
Source: PLoS Pathog. 2024 Jul 30;20(7):e1012389. doi: 10.1371/journal.ppat.1012389 (PMC11315318; doi:10.1371/journal.ppat.1012389)
Supplement: S6 Table — (XLSX) [file ppat.1012389.s012.xlsx]

## Sheet: Sheet1
	baseMean	log2FoldChange	lfcSE	stat	pvalue	padj
orf19.5507	202.281	0.586681	0.174435	3.36332	0.000770117	0.0327623
orf19.4438	321.339	-0.534028	0.10993	-4.85788	1.18648e-06	0.000472302
orf19.2433	49.1425	0.695075	0.246746	2.81697	0.00484797	0.0925497
orf19.5931	77.532	0.532359	0.179723	2.96211	0.00305541	0.0712241
orf19.6981	197.184	0.532507	0.121505	4.3826	1.17273e-05	0.00224093
orf19.4056	718.366	-0.762414	0.252041	-3.02496	0.00248666	0.0646894
orf19.2927	104.94	0.512672	0.174712	2.93439	0.00334205	0.0751018
orf19.124	196.153	0.629544	0.196697	3.20058	0.0013715	0.0463234
orf19.7043	47.7646	1.00767	0.34103	2.95478	0.0031289	0.0720552
orf19.3777	76.1015	0.974444	0.250774	3.88574	0.000102019	0.00902462
orf19.1774	52.6342	-1.20861	0.366925	-3.2939	0.000988072	0.0380324
orf19.1039	184.626	0.657429	0.143359	4.5859	4.52028e-06	0.00119959
orf19.6970	64.0525	0.986103	0.255514	3.85929	0.000113717	0.0097499
orf19.6741	131.078	-0.562001	0.200222	-2.80688	0.00500238	0.0941834
orf19.5235	123.074	0.673093	0.211458	3.18311	0.00145704	0.0477611
orf19.2356	472.941	-0.57669	0.206155	-2.79735	0.00515232	0.0946498
orf19.6971	81.7095	0.671989	0.213706	3.14446	0.00166394	0.0515175
orf19.4631	4806.19	-0.668489	0.0546448	-12.2334	2.06242e-34	1.14939e-30
orf19.2649	39.8345	0.756742	0.256471	2.95059	0.00317166	0.0723942
orf19.1720	99.5358	0.542722	0.169509	3.20172	0.00136608	0.0463234
orf19.6958	166.23	0.583308	0.152852	3.81616	0.000135544	0.0105001
orf19.6972	86.2404	0.651757	0.197927	3.29292	0.000991524	0.0380324
orf19.4793	75.7161	0.830699	0.252747	3.28668	0.00101375	0.0384327
orf19.5215	296.192	-0.627943	0.172595	-3.63826	0.00027449	0.0167209
orf19.1631	9545.21	0.553018	0.0827893	6.67983	2.39225e-11	3.333e-08
orf19.4405	66.6265	-0.780456	0.164012	-4.75852	1.95017e-06	0.000679268
