# Supplementary material for: Erg251 has complex and pleiotropic effects on sterol composition, azole susceptibility, filamentation, and stress response phenotypes
Source: PLoS Pathog. 2024 Jul 30;20(7):e1012389. doi: 10.1371/journal.ppat.1012389 (PMC11315318; doi:10.1371/journal.ppat.1012389)
Supplement: S7 Table — (XLSX) [file ppat.1012389.s013.xlsx]

## Sheet: Sheet1
GOID	GO term	Frequency	Gene(s)	Organism
16070	RNA metabolic process	171 out of 357 genes, 47.9%	C3_02840W_A MAK16 C1_12440W_A NOP5 C4_03730C_A ENP1 CNS1 UTP5 C3_01310W_A RPA34 RPL7 RRN3 C1_07660W_A C1_11000C_A C4_05330C_A RRP6 ENP2 C5_04990W_A C3_06760W_A CR_03360W_A C4_04520W_A RPF2 C1_12280C_A C4_05230C_A CR_10410C_A SPB1 C2_05520W_A RPF1 C4_00810C_A NCS2 CR_02890C_A RPC19 CR_09800C_A RMS1 C6_02230W_A RMT2 C3_05140C_A C2_04570W_A CR_10470C_A TRM2 NOP15 C2_09500W_A ZCF26 TSR1 NCE103 C7_038…	Candida albicans
42254	ribosome biogenesis	170 out of 357 genes, 47.6%	C3_02840W_A MAK16 C1_12440W_A NOP5 ENP1 CNS1 YTM1 UTP5 C3_01310W_A RPA34 RPL7 RRN3 C1_07660W_A C1_11000C_A C4_05330C_A RRP6 ENP2 C1_13370W_A C5_04990W_A C3_06760W_A CR_03360W_A C4_04520W_A RPF2 C1_12280C_A C4_05230C_A CR_10410C_A SPB1 C2_05520W_A RPF1 C4_00810C_A NCS2 CR_02890C_A RPC19 CR_09800C_A C1_09040C_A RMS1 C6_02230W_A RMT2 C2_04570W_A CR_10470C_A CR_08500W_A NOP15 TSR1 NCE103 C7_03850W_A …	Candida albicans
6810	transport	91 out of 357 genes, 25.5%	ARG11 ENP1 HAK1 CAN1 OPT7 CR_01810C_A SUL2 CR_10410C_A C2_05520W_A RPF1 C2_06440C_A C6_02230W_A CR_08500W_A WOR3 C4_06370C_A ECM4 YMC2 HYR1 CR_07160C_A PGA23 ELF1 CDG1 MRT4 C6_04530C_A CFL2 LTV1 C4_00190W_A NUP HIS3 CPA1 NMD3 RBE1 MET15 HWP1 VPS70 PRC2 C4_06210C_A ARX1 IFF4 C2_04480W_A PAM18 C3_02040C_A SMF11 C3_04350C_A BIO3 AQY1 PST1 C2_09590C_A GAP2 RLI1 ZCF23 SAM50 TIM23 PLB5 HNM1 REI1 C1_040…	Candida albicans
6996	organelle organization	74 out of 357 genes, 20.7%	C1_12440W_A YTM1 C4_05330C_A C1_05210C_A RRP6 ENP2 RPF2 C4_05230C_A CR_10410C_A SPB1 C1_00160C_A CR_09800C_A C1_09040C_A C6_02230W_A RMT2 C2_04570W_A CR_10470C_A GPX2 TSR1 CIC1 ELF1 MRT4 LTV1 CR_09140C_A CR_01410C_A JIP5 C2_01070W_A RPA135 UTP18 C2_10740C_A BUD22 NOP4 C7_00330C_A C1_06760C_A C3_02020W_A C3_02040C_A DBP7 RPA190 C1_10970W_A RLI1 SAM50 C3_02350W_A RLP24 CSI2 C2_05160C_A BMS1 C1_0404…	Candida albicans
50789	regulation of biological process	47 out of 357 genes, 13.2%	C3_02840W_A RAS2 UTP5 C4_05330C_A RRP6 C4_04520W_A CRZ2 C4_05230C_A SFL2 C1_09040C_A RMS1 WOR3 ZCF26 NCE103 PTC8 ELF1 MRT4 GST2 C1_03790C_A C1_06760C_A C3_02040C_A CTA2 C2_06530W_A SAP3 C1_10950C_A RLI1 ZCF23 RMP1 C2_05160C_A PES1 NAN1 VPS13 ZCF19 YVH1 ZFU2 RCN1 KNS1 UTP4 C4_07150W_A RPA12 KTI12 UTP9 C5_04910W_A CR_04150W_A ZCF39 MIG2 SDA1	Candida albicans
8150	biological_process	46 out of 357 genes, 12.9%	C1_07150W_A C1_01220C_A C1_11320C_A C5_00100C_A C1_13750C_A C2_02910W_A C7_03270W_A ASR2 CR_06650C_A C1_07790C_A C1_08530W_A C1_04010C_A C3_01430W_A C1_09330W_A C4_01860C_A C1_13430C_A C7_01910C_A C7_03310W_A C3_03980C_A ASR1 MIS12 C1_00030C_A C7_00770W_A C5_00310C_A C6_00120W_A C3_01050C_A C5_03650C_A PGA45 C3_06160C_A C1_01930W_A C2_04080W_A C2_00510W_A C5_03630C_A PHO113 C2_05820W_A C6_02210W_…	Candida albicans
6950	response to stress	34 out of 357 genes, 9.5%	RAS2 ENP1 YTM1 C3_01310W_A AHP1 CRZ2 C5_02110W_A RMS1 GLX3 HSP12 GPX2 NCE103 ECM4 PTC8 C1_10880W_A NDH51 LTV1 CIP1 GST2 PSF3 DOT5 C2_06530W_A AQY1 PST1 CSI2 PES1 VPS13 PRI2 NOC2 MAL2 RCN1 C5_05510C_A C5_02690W_A DIP2	Candida albicans
30447	filamentous growth	20 out of 357 genes, 5.6%	NOP5 RAS2 ENP1 YTM1 SFL2 NCS2 ECM4 PTC8 C1_10880W_A NDH51 CSI2 PES1 YVH1 NOC2 PHO112 ZFU2 MAL2 C5_05510C_A ZCF39 DIP2	Candida albicans
6412	translation	20 out of 357 genes, 5.6%	ARG11 MEU1 C4_00810C_A ERG6 C6_02370C_A NDH51 NUP HIS3 RBE1 PAM18 RLI1 RSM22 C3_06240C_A C1_05400C_A FET31 IMG2 C2_05270W_A PET9 C3_01520C_A CR_04150W_A	Candida albicans
44419	biological process involved in interspecies interaction between organisms	19 out of 357 genes, 5.3%	SFL2 IFF11 WOR3 SAP7 HYR1 RBE1 HWP1 IFF4 PGA55 PST1 SAP3 WH11 PES1 YVH1 PHO112 ALS9 CSH1 PLB1 MIG2	Candida albicans
7049	cell cycle	16 out of 357 genes, 4.5%	C4_05230C_A C7_03850W_A C4_00190W_A CR_09140C_A PSF3 C1_03790C_A C1_06760C_A C2_06530W_A AQY1 REI1 VPS13 PRI2 YVH1 C2_05270W_A C4_07150W_A C5_04910W_A	Candida albicans
42710	biofilm formation	16 out of 357 genes, 4.5%	CRZ2 C1_00160C_A ERG6 WOR3 HYR1 NDH51 CR_01410C_A HWP1 AQY1 WH11 ADH5 ZFU2 IFD6 ALS9 CSH1 ZCF39	Candida albicans
19725	cellular homeostasis	16 out of 357 genes, 4.5%	CR_01810C_A AHP1 GLX3 CFL2 C3_05080W_A CIP1 GST2 CR_08310C_A DOT5 C2_09590C_A YMX6 GAP2 C1_02700C_A CR_00090C_A C4_07150W_A C6_02560W_A	Candida albicans
42221	response to chemical	14 out of 357 genes, 3.9%	AHP1 CRZ2 C5_02110W_A GLX3 NCE103 LTV1 CIP1 GST2 DOT5 AQY1 PST1 C5_04910W_A C5_02690W_A MIG2	Candida albicans
30163	protein catabolic process	13 out of 357 genes, 3.6%	C5_02110W_A HSP12 CIC1 C4_01800W_A AQY1 SAP3 WH11 PRM1 C7_03860W_A C2_07630C_A C1_02700C_A MAL2 C5_05510C_A	Candida albicans
6629	lipid metabolic process	12 out of 357 genes, 3.4%	LIP3 ERG6 C1_02270C_A PTC8 CHO2 SAP3 PLB5 ERG251 ZCF19 FAD3 FET99 PLB1	Candida albicans
6259	DNA metabolic process	10 out of 357 genes, 2.8%	C3_01310W_A C4_05230C_A C1_00160C_A C7_03850W_A CR_09140C_A PSF3 C7_00330C_A C1_06760C_A C2_06530W_A PRI2	Candida albicans
7155	cell adhesion	8 out of 357 genes, 2.2%	SFL2 C5_02110W_A HWP1 IFF4 C3_02870C_A PGA55 ALS9 CSH1	Candida albicans
5975	carbohydrate metabolic process	7 out of 357 genes, 2%	GDB1 CRH12 C1_14060W_A ATC1 MAL2 MLS1 AMS1	Candida albicans
71555	cell wall organization	6 out of 357 genes, 1.7%	HWP1 C2_10740C_A CRH12 YVH1 C1_14060W_A PRS5	Candida albicans
6091	generation of precursor metabolites and energy	4 out of 357 genes, 1.1%	GDB1 NDH51 PET9 C6_02560W_A	Candida albicans
48468	cell development	4 out of 357 genes, 1.1%	C4_00190W_A AQY1 VPS13 YVH1	Candida albicans
16192	vesicle-mediated transport	4 out of 357 genes, 1.1%	C2_05520W_A C6_04530C_A VPS13 MAL2	Candida albicans
42493	response to drug	3 out of 357 genes, 0.8%	C7_03850W_A C4_06210C_A UTP22	Candida albicans
7165	signal transduction	3 out of 357 genes, 0.8%	RAS2 C1_03790C_A RCN1	Candida albicans
45333	cellular respiration	2 out of 357 genes, 0.6%	NDH51 PET9	Candida albicans
6457	protein folding	2 out of 357 genes, 0.6%	CNS1 GLX3	Candida albicans
7124	pseudohyphal growth	2 out of 357 genes, 0.6%	SFL2 NCS2	Candida albicans
6766	vitamin metabolic process	2 out of 357 genes, 0.6%	BIO2 BIO3	Candida albicans
7114	cell budding	2 out of 357 genes, 0.6%	REI1 C4_07150W_A	Candida albicans
70783	growth of unicellular organism as a thread of attached cells	2 out of 357 genes, 0.6%	SFL2 NCS2	Candida albicans
910	cytokinesis	1 out of 357 genes, 0.3%	C4_07150W_A	Candida albicans
30448	hyphal growth	1 out of 357 genes, 0.3%	PHO112	Candida albicans
7010	cytoskeleton organization	0 out of 357 genes, 0%	none
9405	pathogenesis	0 out of 357 genes, 0%	none
6464	cellular protein modification process	0 out of 357 genes, 0%	none
32196	transposition	0 out of 357 genes, 0%	none
746	conjugation	0 out of 357 genes, 0%	none
6997	nucleus organization	0 out of 357 genes, 0%	none
other	other	10 out of 357 genes, 2.8%	C2_05990C_A PSA2 PPS1 CR_10170C_A BNA31 XYL2 C6_02250W_A SMI1B C7_03030W_A C7_01170C_A	Candida albicans
