# Supplementary material for: Erg251 has complex and pleiotropic effects on sterol composition, azole susceptibility, filamentation, and stress response phenotypes
Source: PLoS Pathog. 2024 Jul 30;20(7):e1012389. doi: 10.1371/journal.ppat.1012389 (PMC11315318; doi:10.1371/journal.ppat.1012389)
Supplement: S8 Table — (XLSX) [file ppat.1012389.s014.xlsx]

## Sheet: Sheet1
GOID	GO term	Frequency	Gene(s)	Organism
42254	ribosome biogenesis	6 out of 26 genes, 23.1%	ARV1 ENP1 C3_01310W_A C1_12280C_A CIC1 IMG2	Candida albicans
16070	RNA metabolic process	6 out of 26 genes, 23.1%	ARV1 ENP1 C3_01310W_A C1_12280C_A CIC1 IMG2	Candida albicans
8150	biological_process	6 out of 26 genes, 23.1%	C7_00760C_A SMI1B ECM18 C3_05330C_A TES15 C1_09330W_A	Candida albicans
6629	lipid metabolic process	5 out of 26 genes, 19.2%	ERG6 ARV1 DIE2 ERG251 PCL1	Candida albicans
6810	transport	5 out of 26 genes, 19.2%	BET4 ARV1 DIE2 ENP1 EVP1	Candida albicans
6950	response to stress	5 out of 26 genes, 19.2%	C1_06120C_A ENP1 BRG1 CRZ2 PCL1	Candida albicans
6996	organelle organization	4 out of 26 genes, 15.4%	C3_05430W_A ARV1 PCL1 CIC1	Candida albicans
50789	regulation of biological process	4 out of 26 genes, 15.4%	BRG1 CRZ2 PCL1 RME1	Candida albicans
6412	translation	3 out of 26 genes, 11.5%	ERG6 CIC1 IMG2	Candida albicans
30447	filamentous growth	3 out of 26 genes, 11.5%	ENP1 BRG1 PCL1	Candida albicans
42710	biofilm formation	3 out of 26 genes, 11.5%	ERG6 BRG1 CRZ2	Candida albicans
30163	protein catabolic process	2 out of 26 genes, 7.7%	CIC1 RME1	Candida albicans
42221	response to chemical	2 out of 26 genes, 7.7%	CRZ2 PCL1	Candida albicans
44419	biological process involved in interspecies interaction between organisms	2 out of 26 genes, 7.7%	ARV1 BRG1	Candida albicans
6259	DNA metabolic process	2 out of 26 genes, 7.7%	C1_06120C_A C3_01310W_A	Candida albicans
16192	vesicle-mediated transport	2 out of 26 genes, 7.7%	BET4 ARV1	Candida albicans
7010	cytoskeleton organization	1 out of 26 genes, 3.8%	PCL1	Candida albicans
71555	cell wall organization	1 out of 26 genes, 3.8%	EVP1	Candida albicans
7124	pseudohyphal growth	0 out of 26 genes, 0%	none
910	cytokinesis	0 out of 26 genes, 0%	none
45333	cellular respiration	0 out of 26 genes, 0%	none
6457	protein folding	0 out of 26 genes, 0%	none
30448	hyphal growth	0 out of 26 genes, 0%	none
48468	cell development	0 out of 26 genes, 0%	none
5975	carbohydrate metabolic process	0 out of 26 genes, 0%	none
6091	generation of precursor metabolites and energy	0 out of 26 genes, 0%	none
7155	cell adhesion	0 out of 26 genes, 0%	none
32196	transposition	0 out of 26 genes, 0%	none
42493	response to drug	0 out of 26 genes, 0%	none
7114	cell budding	0 out of 26 genes, 0%	none
6766	vitamin metabolic process	0 out of 26 genes, 0%	none
7165	signal transduction	0 out of 26 genes, 0%	none
70783	growth of unicellular organism as a thread of attached cells	0 out of 26 genes, 0%	none
7049	cell cycle	0 out of 26 genes, 0%	none
6464	cellular protein modification process	0 out of 26 genes, 0%	none
746	conjugation	0 out of 26 genes, 0%	none
19725	cellular homeostasis	0 out of 26 genes, 0%	none
9405	pathogenesis	0 out of 26 genes, 0%	none
6997	nucleus organization	0 out of 26 genes, 0%	none
other	other	3 out of 26 genes, 11.5%	PPS1 MNN11 C2_10070W_A	Candida albicans
