# Supplementary material for: Erg251 has complex and pleiotropic effects on sterol composition, azole susceptibility, filamentation, and stress response phenotypes
Source: PLoS Pathog. 2024 Jul 30;20(7):e1012389. doi: 10.1371/journal.ppat.1012389 (PMC11315318; doi:10.1371/journal.ppat.1012389)
Supplement: S9 Table — (XLSX) [file ppat.1012389.s015.xlsx]

## Sheet: Sheet1
	baseMean	log2FoldChange	lfcSE	stat	pvalue	padj
orf19.585	1014.71	0.518698	0.0701592	7.39315	1.43e-13	4.88e-11
orf19.36.1	101.187	-0.550115	0.150283	-3.66054	0.000251686	0.0029396
orf19.419	208.948	-0.609075	0.188355	-3.23365	0.0012222	0.0105751
orf19.2846	251.321	-0.671273	0.123684	-5.42731	5.72e-08	2.45e-06
orf19.362	835.276	-0.554216	0.0775358	-7.14787	8.81e-13	2.25e-10
orf19.4283	1192.8	0.734173	0.0897438	8.18077	2.82e-16	1.44e-13
orf19.2246	437.258	0.540322	0.121689	4.4402	8.99e-06	0.000184266
orf19.6315	146.907	0.619998	0.171899	3.60675	0.000310055	0.00345596
orf19.5507	202.281	0.544209	0.198543	2.74101	0.00612511	0.0369606
orf19.5126	650.329	0.625404	0.126869	4.92954	8.24e-07	2.48e-05
orf19.4438	321.339	0.656516	0.179264	3.66229	0.000249973	0.00292686
orf19.2108	422.377	-0.501793	0.125434	-4.00044	6.32e-05	0.000922165
orf19.4416	1688.91	-0.601973	0.122344	-4.92035	8.64e-07	2.56e-05
orf19.4932	1839.09	0.538813	0.068086	7.91371	2.5e-15	1.16e-12
orf19.6993	160.915	0.765199	0.275706	2.77541	0.00551315	0.033982
orf19.3646	2547.13	1.0273	0.37828	2.7157	0.00661353	0.0390765
orf19.2515	958.179	-0.578125	0.130762	-4.42122	9.81e-06	0.000197261
orf19.6565	990.921	0.529457	0.0608729	8.69775	3.39e-18	1.92e-15
orf19.5517	312.659	0.792405	0.143807	5.5102	3.58e-08	1.69e-06
orf19.3475	2355.27	0.519552	0.0816012	6.36697	1.93e-10	1.86e-08
orf19.1361	533.922	0.715403	0.102082	7.00812	2.42e-12	5.36e-10
orf19.4191	250.793	0.611828	0.167675	3.64888	0.000263385	0.00302834
orf19.2520	846.481	0.511192	0.0775087	6.59528	4.24e-11	5.34e-09
orf19.7012	264.383	0.541299	0.123271	4.39115	1.13e-05	0.000220542
orf19.3138	1771.84	0.504536	0.0898396	5.61597	1.95e-08	1.04e-06
orf19.3931	158.584	0.516868	0.141441	3.6543	0.000257885	0.00298411
orf19.6129	815.968	0.66163	0.0739145	8.95129	3.51e-19	2.24e-16
orf19.6686	120.003	0.589101	0.209129	2.81693	0.00484851	0.0308624
orf19.4190	296.83	0.675137	0.114716	5.88527	3.97e-09	2.74e-07
orf19.2048	2701.94	-0.574941	0.147616	-3.89485	9.83e-05	0.00135939
orf19.5663	235.928	0.502664	0.18107	2.77608	0.00550189	0.0339627
orf19.6696	286.108	0.61603	0.105707	5.82774	5.62e-09	3.68e-07
orf19.962	198.472	0.556731	0.186123	2.99119	0.0027789	0.0200089
orf19.4669	797.839	0.629103	0.11905	5.28437	1.26e-07	4.77e-06
orf19.1662	705.749	0.58075	0.087828	6.61236	3.78e-11	5.08e-09
orf19.4975	84.7032	-0.979339	0.177343	-5.52227	3.35e-08	1.6e-06
orf19.2639	209.896	0.767467	0.180395	4.25436	2.1e-05	0.000369186
orf19.3797	430.843	0.693283	0.103443	6.70206	2.06e-11	3.18e-09
orf19.4716	3189.49	0.525655	0.171045	3.07319	0.00211782	0.0164308
orf19.124	196.153	0.606049	0.198087	3.05952	0.00221694	0.0169424
orf19.2875	203.152	0.717552	0.179669	3.99373	6.5e-05	0.000943277
orf19.3160	2580.24	-0.553477	0.106019	-5.22055	1.78e-07	6.32e-06
orf19.685	540.398	0.509405	0.0843619	6.03833	1.56e-09	1.28e-07
orf19.2594	511.045	0.57056	0.110878	5.14585	2.66e-07	9.12e-06
orf19.172	170.389	0.567003	0.172818	3.28094	0.00103463	0.00921781
orf19.3478	127.865	0.560669	0.218944	2.56079	0.0104435	0.0553625
orf19.4337	209.867	0.524794	0.150291	3.49185	0.000479689	0.00499154
orf19.1048	244.3	-0.583264	0.11775	-4.9534	7.29e-07	2.23e-05
orf19.3895	10124.2	0.700269	0.0731964	9.56698	1.1e-21	1.4e-18
orf19.2602	1382.1	1.09317	0.24783	4.41098	1.03e-05	0.000205207
orf19.6208	345.603	0.575186	0.107864	5.33254	9.69e-08	3.83e-06
orf19.3470	106.945	0.63507	0.244002	2.60273	0.00924855	0.0503883
orf19.6247	380.324	0.641904	0.139332	4.60702	4.08e-06	9.44e-05
orf19.1485	442.888	0.576823	0.100851	5.71958	1.07e-08	6.19e-07
orf19.1585	2083.92	0.617475	0.0785527	7.86064	3.82e-15	1.63e-12
orf19.7664	335.778	0.539288	0.125626	4.29281	1.76e-05	0.000321663
orf19.5992	342.367	0.872286	0.155226	5.61945	1.92e-08	1.03e-06
orf19.801	296.474	0.666355	0.135312	4.92458	8.45e-07	2.52e-05
orf19.386	2261.44	0.818185	0.190991	4.2839	1.84e-05	0.000330113
orf19.4531	1369.17	-0.728041	0.117973	-6.17125	6.78e-10	5.76e-08
orf19.7377	353.069	0.509925	0.140245	3.63596	0.00027695	0.00313488
orf19.863	733.657	0.510655	0.0745331	6.85139	7.31e-12	1.33e-09
orf19.6236	112.831	0.6384	0.215166	2.96701	0.00300707	0.0212032
orf19.5628	930.745	0.538824	0.120522	4.47077	7.79e-06	0.000163067
orf19.3978	98.1494	0.733415	0.274091	2.67581	0.0074549	0.0423329
orf19.6828	186.663	0.712609	0.22339	3.18997	0.00142286	0.012026
orf19.3687	168.289	0.603125	0.170931	3.52848	0.000417961	0.00444519
orf19.18	4248.94	0.550169	0.0504325	10.909	1.04e-27	2.66e-24
orf19.4813	2601.76	0.51814	0.0867257	5.97447	2.31e-09	1.76e-07
orf19.4377	88.9382	0.816576	0.240763	3.39162	0.000694816	0.00670518
orf19.4870	628.112	0.648768	0.147174	4.40818	1.04e-05	0.000207064
orf19.6090	3733.73	0.613725	0.0862553	7.11521	1.12e-12	2.72e-10
orf19.5550	557.537	0.630525	0.131433	4.79733	1.61e-06	4.41e-05
orf19.385	4594.55	0.712959	0.148467	4.80214	1.57e-06	4.33e-05
orf19.947	276.316	0.524938	0.119403	4.39635	1.1e-05	0.000216146
orf19.2382	733.501	0.50126	0.0869982	5.76172	8.33e-09	5.12e-07
orf19.661	244.241	0.58469	0.189898	3.07897	0.00207721	0.0161895
orf19.2415	398.795	0.598953	0.0964359	6.2109	5.27e-10	4.64e-08
orf19.7434	98.9348	-0.552628	0.170685	-3.2377	0.00120497	0.0104793
orf19.679	100.423	0.537829	0.210005	2.56102	0.0104364	0.0553625
orf19.1030	1688.59	0.56755	0.0980041	5.79108	6.99e-09	4.52e-07
orf19.5235	123.074	0.756511	0.181153	4.1761	2.97e-05	0.000486789
orf19.733	515.259	-1.1084	0.117157	-9.4608	3.06e-21	3.12e-18
orf19.1264	295.684	0.7824	0.208409	3.75416	0.000173925	0.00217088
orf19.3707	27238.2	-0.555131	0.115422	-4.80959	1.51e-06	4.2e-05
orf19.3205	394.861	0.704065	0.122635	5.74113	9.4e-09	5.58e-07
orf19.755	229.81	0.674049	0.143077	4.71109	2.46e-06	6.32e-05
orf19.5433	216.731	0.719503	0.129733	5.54604	2.92e-08	1.49e-06
orf19.3667	158.299	0.505252	0.159174	3.17421	0.00150247	0.0125534
orf19.7231	709.285	0.521281	0.096822	5.3839	7.29e-08	3.08e-06
orf19.4631	4806.19	-1.15449	0.059411	-19.4323	4.12e-84	2.1e-80
orf19.4216	2433.33	-0.591169	0.110648	-5.3428	9.15e-08	3.65e-06
orf19.660	199.816	0.675975	0.162861	4.15062	3.32e-05	0.000527356
orf19.4342	436.807	0.843826	0.147133	5.73513	9.74e-09	5.72e-07
orf19.2859	169.445	0.526007	0.215011	2.44642	0.0144283	0.0700159
orf19.7068	145.981	0.630872	0.152853	4.12732	3.67e-05	0.000573088
orf19.2185	261.869	0.590862	0.182642	3.23509	0.00121605	0.0105397
orf19.4896	235.178	0.892923	0.17258	5.17398	2.29e-07	7.96e-06
orf19.896	526.529	-0.522389	0.0989573	-5.27894	1.3e-07	4.84e-06
orf19.3310	306.898	-0.577951	0.134411	-4.29987	1.71e-05	0.000314954
orf19.8	156.43	0.665944	0.159798	4.16742	3.08e-05	0.000501629
orf19.4365	160.643	0.547462	0.150377	3.6406	0.000272003	0.00309949
orf19.7310	865.841	-0.70035	0.0962667	-7.27511	3.46e-13	9.3e-11
orf19.1517	2761.41	0.511584	0.0780169	6.55735	5.48e-11	6.35e-09
orf19.526	1168.29	0.515374	0.0734592	7.01578	2.29e-12	5.31e-10
orf19.7362	172.012	0.521013	0.177367	2.93749	0.00330885	0.0228266
orf19.251	1658.02	-0.62544	0.0849845	-7.35946	1.85e-13	5.41e-11
orf19.3037	8908.74	0.572036	0.06084	9.4023	5.34e-21	3.89e-18
orf19.7050	163.227	0.527154	0.213254	2.47195	0.0134378	0.0662802
orf19.3298	1942.12	-0.506685	0.113711	-4.45589	8.35e-06	0.000172673
orf19.809	327.143	0.527815	0.126995	4.1562	3.24e-05	0.00052111
orf19.6113	141.029	-0.711046	0.148525	-4.78739	1.69e-06	4.59e-05
orf19.4690	153.629	0.828285	0.29348	2.82229	0.0047682	0.0304749
orf19.7634	239.657	0.554345	0.173949	3.18682	0.00143848	0.0121379
orf19.2885	141.047	0.573401	0.215375	2.66234	0.00775998	0.0438701
orf19.6636	347.105	0.501829	0.158598	3.16416	0.00155533	0.0128686
orf19.2584	298.426	0.776805	0.184268	4.21562	2.49e-05	0.000423877
orf19.2754	217.143	0.722098	0.119977	6.01863	1.76e-09	1.43e-07
orf19.3788	148.781	0.592154	0.18328	3.23087	0.00123412	0.0106602
orf19.6139	407.21	0.967705	0.378009	2.56001	0.0104669	0.0554292
orf19.4979	142.406	-0.608832	0.13128	-4.63767	3.52e-06	8.29e-05
orf19.4899	1785.92	-0.510457	0.105975	-4.81676	1.46e-06	4.09e-05
orf19.6140	199.131	1.25387	0.424304	2.95512	0.00312546	0.0218091
orf19.3548.1	4387.86	-0.761285	0.168722	-4.51206	6.42e-06	0.000136563
orf19.6156	168.099	0.729589	0.147087	4.96024	7.04e-07	2.17e-05
orf19.336	346.596	0.614025	0.123551	4.9698	6.7e-07	2.09e-05
orf19.5902	104.996	-0.576526	0.187846	-3.06914	0.00214674	0.0166047
orf19.458.1	90.3279	-0.502569	0.205536	-2.44516	0.0144787	0.0701935
orf19.397	456.424	0.720256	0.111153	6.47986	9.18e-11	9.7e-09
orf19.1305	173.552	0.50091	0.164292	3.04891	0.00229673	0.0173958
orf19.2314	82.5931	0.823395	0.272883	3.01739	0.00254961	0.0187818
orf19.3798	193.616	0.675997	0.153109	4.41514	1.01e-05	0.000202087
orf19.5113	650.812	-0.701522	0.216044	-3.24712	0.00116579	0.0101559
orf19.999	830.454	-0.728343	0.127838	-5.6974	1.22e-08	6.82e-07
orf19.7466	9931.36	-0.600294	0.0897021	-6.69208	2.2e-11	3.3e-09
orf19.4492	421.168	0.669901	0.147224	4.55022	5.36e-06	0.000117413
orf19.2770.1	2372.01	-0.724989	0.237312	-3.05501	0.00225055	0.0171121
orf19.6112	1583.31	-0.724772	0.0753179	-9.62285	6.4e-22	1.09e-18
orf19.59	151.201	0.781259	0.239772	3.25834	0.00112067	0.00991514
