# Supplementary material for: Erg251 has complex and pleiotropic effects on sterol composition, azole susceptibility, filamentation, and stress response phenotypes
Source: PLoS Pathog. 2024 Jul 30;20(7):e1012389. doi: 10.1371/journal.ppat.1012389 (PMC11315318; doi:10.1371/journal.ppat.1012389)
Supplement: S10 Table — (XLSX) [file ppat.1012389.s016.xlsx]

## Sheet: Sheet1
	baseMean	log2FoldChange	lfcSE	stat	pvalue	padj
orf19.419	208.948	-0.624253	0.189107	-3.30105	0.000963223	0.0162878
orf19.6315	146.907	0.55285	0.174935	3.16031	0.001576	0.023258
orf19.4438	321.339	0.657569	0.181501	3.62295	0.000291264	0.00662829
orf19.787.1	1518.2	0.725666	0.178017	4.07639	4.57e-05	0.00154692
orf19.2515	958.179	-0.506235	0.130869	-3.86824	0.000109622	0.00310383
orf19.4682	444.648	-0.794326	0.187093	-4.24562	2.18e-05	0.000856127
orf19.1826	929.906	-0.748773	0.125557	-5.9636	2.47e-09	5.46e-07
orf19.1614	795.951	0.692072	0.177454	3.90001	9.62e-05	0.00280504
orf19.4737	10026.3	0.729564	0.0699404	10.4312	1.79e-25	2.9e-22
orf19.5437	18057.9	0.695701	0.0871383	7.98386	1.42e-15	1.38e-12
orf19.2251	429.816	1.29674	0.294023	4.41031	1.03e-05	0.00047423
orf19.3448	475.199	0.777129	0.211163	3.68024	0.000233015	0.00563138
orf19.1333	500.892	0.560407	0.117093	4.786	1.7e-06	0.000118369
orf19.4612	119.228	0.735024	0.209168	3.51404	0.000441348	0.00918636
orf19.5663	235.928	0.641318	0.181523	3.53299	0.000410887	0.00873808
orf19.7500	705.989	-0.64809	0.089866	-7.21174	5.52e-13	2.69e-10
orf19.2639	209.896	0.528693	0.18443	2.86663	0.00414871	0.045505
orf19.5753	154.677	0.600991	0.151548	3.96567	7.32e-05	0.00231449
orf19.124	196.153	0.533325	0.201737	2.64367	0.00820126	0.0728834
orf19.1868	15214.6	0.590286	0.105002	5.62163	1.89e-08	2.97e-06
orf19.6191	115.36	0.617142	0.239178	2.58026	0.00987245	0.0828642
orf19.732	351.981	-0.836722	0.281786	-2.96935	0.00298426	0.0365159
orf19.4818	190.812	0.525491	0.15901	3.30477	0.000950555	0.0161296
orf19.6499	147.778	-0.501245	0.154514	-3.24402	0.00117856	0.0186957
orf19.1585	2083.92	0.55695	0.0791101	7.04019	1.92e-12	7.79e-10
orf19.5026	827.787	-0.534264	0.118713	-4.50047	6.78e-06	0.000340417
orf19.1224	273.769	-0.582373	0.12643	-4.6063	4.1e-06	0.000221796
orf19.5992	342.367	0.595187	0.16007	3.71828	0.000200584	0.00507643
orf19.691	6565.79	0.701315	0.104608	6.70422	2.02e-11	7.59e-09
orf19.5628	930.745	0.609009	0.121042	5.03139	4.87e-07	4.16e-05
orf19.5801	11700	0.570996	0.0583366	9.78796	1.27e-22	1.54e-19
orf19.6456	126.485	0.64479	0.196998	3.27307	0.00106386	0.0173054
orf19.1756	2446.86	0.640536	0.127199	5.03571	4.76e-07	4.14e-05
orf19.3648	387.236	0.576276	0.110852	5.19863	2.01e-07	2.08e-05
orf19.740	1894.15	-0.601058	0.201598	-2.98147	0.00286869	0.0354745
orf19.3214	181.6	0.646309	0.174025	3.71388	0.000204109	0.00507643
orf19.768	1012.81	0.541586	0.0974491	5.55763	2.73e-08	3.97e-06
orf19.1357	3456.93	0.500787	0.0667967	7.49719	6.52e-14	4.54e-11
orf19.4664	598.608	0.513158	0.107666	4.76621	1.88e-06	0.000126976
orf19.3219	168.446	0.638212	0.143269	4.45465	8.4e-06	0.000401208
orf19.5280	2134.53	0.595296	0.0945996	6.2928	3.12e-10	1.08e-07
orf19.5447	285.86	-0.625283	0.148717	-4.20451	2.62e-05	0.000980174
orf19.7017	138.854	0.626467	0.19843	3.15712	0.00159336	0.0234431
orf19.4631	4806.19	-0.841608	0.0593237	-14.1867	1.11e-45	5.39e-42
orf19.2969	1807.34	0.571467	0.0766972	7.45094	9.27e-14	5.64e-11
orf19.3668	578.933	-0.813853	0.182297	-4.46445	8.03e-06	0.000387075
orf19.4896	235.178	0.590404	0.178451	3.30849	0.000938013	0.0159725
orf19.6000	9767.56	-0.560291	0.201828	-2.77609	0.00550174	0.0550174
orf19.403	162.817	1.11143	0.222512	4.99492	5.89e-07	4.78e-05
orf19.1847	1218.82	0.674387	0.110353	6.1112	9.89e-10	2.54e-07
orf19.2179	120.391	0.56884	0.197263	2.88366	0.00393081	0.0438056
orf19.1600	146.615	0.514645	0.185875	2.76878	0.00562671	0.0559226
orf19.6660	2734.8	1.02155	0.0788648	12.9532	2.25e-38	5.49e-35
orf19.5962	133.879	-0.675417	0.181304	-3.72533	0.000195063	0.00506963
orf19.689	214.166	0.875095	0.22557	3.87948	0.000104679	0.00298121
orf19.3694	522.735	0.601316	0.116827	5.14708	2.65e-07	2.58e-05
orf19.5025	982.218	-0.533496	0.0975747	-5.46757	4.56e-08	6.01e-06
orf19.1168	346.129	0.791607	0.134518	5.88475	3.99e-09	7.47e-07
