# Supplementary material for: Erg251 has complex and pleiotropic effects on sterol composition, azole susceptibility, filamentation, and stress response phenotypes
Source: PLoS Pathog. 2024 Jul 30;20(7):e1012389. doi: 10.1371/journal.ppat.1012389 (PMC11315318; doi:10.1371/journal.ppat.1012389)
Supplement: S11 Table — (XLSX) [file ppat.1012389.s017.xlsx]

## Sheet: Sheet1
	baseMean	log2FoldChange	lfcSE	stat	pvalue	padj
orf19.7291	282.495	1.24437	0.118118	10.5349	5.96e-26	6.97e-25
orf19.1124.2	726.405	1.01407	0.100978	10.0425	9.91e-24	1.03e-22
orf19.5010	63.5668	3.0511	0.293592	10.3923	2.69e-25	3.02e-24
orf19.4921.1	21.148	2.52825	0.559528	4.51853	6.23e-06	1.76e-05
orf19.3042	112.797	1.21614	0.184273	6.59967	4.12e-11	1.92e-10
orf19.6829	302.025	1.12561	0.109738	10.2573	1.1e-24	1.21e-23
orf19.6022	304.662	1.63443	0.140403	11.641	2.55e-31	3.89e-30
orf19.4688	540.78	1.01134	0.124959	8.09337	5.8e-16	3.84e-15
orf19.4283	1192.8	1.82867	0.0862936	21.1912	1.15e-99	6.96e-97
orf19.2060	515.518	2.99828	0.198325	15.118	1.23e-51	6.83e-50
orf19.2246	437.258	1.3361	0.114025	11.7176	1.04e-31	1.63e-30
orf19.1258	156.94	1.27613	0.186073	6.85822	6.97e-12	3.48e-11
orf19.5507	202.281	2.76922	0.179413	15.4348	9.54e-54	6.41e-52
orf19.5126	650.329	2.18413	0.122176	17.877	1.78e-71	3.48e-69
orf19.2108	422.377	-1.07389	0.12653	-8.4872	2.12e-17	1.56e-16
orf19.7596	72.2093	-1.09831	0.196154	-5.59921	2.15e-08	7.89e-08
orf19.2020	28040.8	-1.08643	0.0667007	-16.2881	1.2e-59	1.21e-57
orf19.669	70.8816	-1.16279	0.204535	-5.68503	1.31e-08	4.9e-08
orf19.6862	158.575	1.85133	0.174188	10.6283	2.2e-26	2.62e-25
orf19.2237.1	57.2029	1.18027	0.25147	4.69348	2.69e-06	7.9e-06
orf19.4416	1688.91	-1.18383	0.122831	-9.63787	5.53e-22	5.34e-21
orf19.501	1295.8	1.41654	0.0985871	14.3685	8.16e-47	3.14e-45
orf19.4932	1839.09	1.01575	0.0672343	15.1076	1.44e-51	7.93e-50
orf19.6297	138.049	1.46764	0.153945	9.53355	1.52e-21	1.44e-20
orf19.113	62.2348	-1.09852	0.187561	-5.85685	4.72e-09	1.85e-08
orf19.7065	75.8	1.34799	0.245441	5.49213	3.97e-08	1.41e-07
orf19.4143	29.7747	1.30898	0.315598	4.1476	3.36e-05	8.72e-05
orf19.3276	493.43	1.66622	0.155867	10.6901	1.13e-26	1.36e-25
orf19.4459	171.944	1.17007	0.15179	7.7085	1.27e-14	7.66e-14
orf19.787.1	1518.2	-1.01598	0.181839	-5.58723	2.31e-08	8.43e-08
orf19.3646	2547.13	1.16929	0.378232	3.09147	0.00199166	0.00405581
orf19.2515	958.179	-1.35997	0.131369	-10.3523	4.09e-25	4.56e-24
orf19.3204	41.6796	1.08996	0.258415	4.21785	2.47e-05	6.48e-05
orf19.2654	166.166	1.56696	0.151966	10.3112	6.27e-25	6.95e-24
orf19.5049	62.826	2.17022	0.255162	8.50527	1.81e-17	1.35e-16
orf19.1433	2261.43	-1.03737	0.0751543	-13.8032	2.44e-43	7.52e-42
orf19.4093	1763.03	1.52278	0.0903319	16.8576	9.23e-64	1.19e-61
orf19.7546	242.221	1.66259	0.125215	13.2779	3.11e-40	8.08e-39
orf19.2917	969.458	1.81863	0.102582	17.7286	2.52e-70	4.76e-68
orf19.2897	5.0248	-1.79961	0.686664	-2.62081	0.00877219	0.0160271
orf19.2259	607.945	1.03593	0.0788548	13.1372	2.01e-39	4.95e-38
orf19.4962	14.2341	1.35231	0.569597	2.37414	0.0175898	0.0303044
orf19.5525	6029.98	-1.52401	0.103517	-14.7223	4.63e-49	2.09e-47
orf19.6737	381.569	1.01167	0.128025	7.90212	2.74e-15	1.73e-14
orf19.3829	2520.5	1.11279	0.0992567	11.2112	3.59e-29	4.93e-28
orf19.4682	444.648	1.07386	0.183248	5.86016	4.62e-09	1.82e-08
orf19.7569	3808.21	1.00193	0.060744	16.4943	4.03e-61	4.43e-59
orf19.6277	39.018	1.653	0.359469	4.59846	4.26e-06	1.23e-05
orf19.1633	485.944	1.7765	0.125526	14.1525	1.8e-45	6.49e-44
orf19.5517	312.659	1.98718	0.135734	14.6403	1.55e-48	6.61e-47
orf19.3475	2355.27	1.27027	0.0792346	16.0318	7.67e-58	6.91e-56
orf19.1361	533.922	1.97781	0.0964739	20.501	2.11e-93	9.8e-91
orf19.5242	52.5458	1.67717	0.320419	5.2343	1.66e-07	5.53e-07
orf19.3089	176.31	1.1968	0.134087	8.92551	4.44e-19	3.69e-18
orf19.1034	1523.94	-1.01573	0.0822888	-12.3434	5.29e-35	1e-33
orf19.5845	30.0839	1.07357	0.303002	3.5431	0.000395449	0.000887557
orf19.4191	250.793	1.99654	0.156935	12.722	4.46e-37	9.56e-36
orf19.7027	988.25	-1.03262	0.134458	-7.67991	1.59e-14	9.52e-14
orf19.2520	846.481	1.02072	0.0756275	13.4967	1.63e-41	4.55e-40
orf19.7012	264.383	1.31018	0.118179	11.0864	1.46e-28	1.9e-27
orf19.171	1058.87	1.37214	0.0913182	15.0259	4.96e-51	2.59e-49
orf19.744	3907.66	-1.45748	0.0903866	-16.1249	1.7e-58	1.58e-56
orf19.3138	1771.84	1.40734	0.088071	15.9796	1.77e-57	1.53e-55
orf19.7107	259.942	1.32133	0.135173	9.77511	1.44e-22	1.41e-21
orf19.3931	158.584	1.15557	0.137587	8.39885	4.51e-17	3.25e-16
orf19.3867	544.342	1.67179	0.139991	11.9421	7.14e-33	1.19e-31
orf19.4135	320.442	-1.15558	0.11088	-10.4219	1.97e-25	2.23e-24
orf19.1862	2153.27	-1.64264	0.0929316	-17.6758	6.44e-70	1.18e-67
orf19.1815	1032.65	1.00176	0.0763576	13.1193	2.55e-39	6.22e-38
orf19.4599	17.6095	1.64455	0.454589	3.61767	0.000297264	0.000680328
orf19.2712	320.141	2.44774	0.165399	14.7989	1.49e-49	7.02e-48
orf19.665	284.644	1.82546	0.129944	14.0481	7.92e-45	2.72e-43
orf19.1070	637.433	-1.07366	0.140469	-7.64334	2.12e-14	1.26e-13
orf19.5541	519.563	1.04392	0.0882194	11.8332	2.63e-32	4.28e-31
orf19.2796	286.649	1.29991	0.13496	9.63178	5.87e-22	5.66e-21
orf19.3053	4522.87	-1.14671	0.0755846	-15.1712	5.49e-52	3.28e-50
orf19.6129	815.968	1.36128	0.0709489	19.1868	4.77e-82	1.44e-79
orf19.5627	1116.81	1.00187	0.0679041	14.7542	2.89e-49	1.32e-47
orf19.2691	315.401	-1.69436	0.129404	-13.0936	3.58e-39	8.63e-38
orf19.1321	18.5556	1.29064	0.367115	3.51563	0.000438719	0.000975972
orf19.5832	821.318	1.0628	0.0800434	13.2778	3.11e-40	8.08e-39
orf19.6686	120.003	2.26106	0.192441	11.7494	7.12e-32	1.13e-30
orf19.4268	497.498	1.83239	0.123278	14.8639	5.65e-50	2.8e-48
orf19.5610	76.4495	-1.66555	0.204757	-8.13427	4.14e-16	2.78e-15
orf19.2017	716.363	1.0262	0.0881149	11.6462	2.4e-31	3.69e-30
orf19.4190	296.83	1.64879	0.109252	15.0916	1.84e-51	1e-49
orf19.5451	32.9551	-1.30242	0.309878	-4.203	2.63e-05	6.9e-05
orf19.2344	1237.16	-1.40084	0.0875063	-16.0085	1.12e-57	9.77e-56
orf19.5271	81.0258	1.02004	0.196905	5.1804	2.21e-07	7.31e-07
orf19.85	712.803	1.26782	0.096542	13.1324	2.15e-39	5.26e-38
orf19.6261	1379.87	-1.12257	0.0876077	-12.8136	1.38e-37	3.01e-36
orf19.5106	438.528	1.72938	0.106215	16.282	1.33e-59	1.31e-57
orf19.4980	8160.18	-1.6527	0.0756991	-21.8325	1.14e-105	9.84e-103
orf19.2048	2701.94	-1.60529	0.148099	-10.8393	2.24e-27	2.78e-26
orf19.4384.1	553.471	-1.00501	0.416951	-2.41039	0.0159355	0.027723
orf19.5038	178.464	1.99319	0.173017	11.5202	1.04e-30	1.55e-29
orf19.2287	59.8732	2.30037	0.280908	8.18905	2.63e-16	1.79e-15
orf19.596.1	531.576	1.10192	0.0974279	11.3101	1.17e-29	1.64e-28
orf19.1721	94.2431	1.16613	0.194574	5.99324	2.06e-09	8.36e-09
orf19.107	168.027	1.1293	0.146161	7.72638	1.11e-14	6.69e-14
orf19.4569	12.1853	-1.19642	0.493683	-2.42346	0.0153734	0.0268457
orf19.7389	455.748	-1.13027	0.102139	-11.0659	1.84e-28	2.37e-27
orf19.6696	286.108	1.25192	0.101041	12.3902	2.95e-35	5.74e-34
orf19.111	523.407	-1.77761	0.141939	-12.5238	5.53e-36	1.11e-34
orf19.962	198.472	2.2112	0.16911	13.0755	4.54e-39	1.09e-37
orf19.6955	311.627	1.91966	0.150591	12.7475	3.22e-37	6.94e-36
orf19.7381	349.179	1.2304	0.161683	7.60995	2.74e-14	1.62e-13
orf19.3710	87.2155	1.58178	0.174841	9.04697	1.47e-19	1.26e-18
orf19.2158	434.47	1.18031	0.14633	8.06608	7.26e-16	4.77e-15
orf19.4669	797.839	1.95511	0.112119	17.4379	4.26e-68	7.14e-66
orf19.720	26.537	-1.08482	0.292047	-3.71454	0.000203573	0.000477295
orf19.1311	4.21002	-1.72452	0.770834	-2.23721	0.0252727	0.0420412
orf19.1662	705.749	1.13001	0.0855562	13.2078	7.91e-40	1.99e-38
orf19.1816	574.124	-1.05934	0.0937372	-11.3012	1.29e-29	1.81e-28
orf19.475	242.901	1.00379	0.125002	8.03022	9.73e-16	6.31e-15
orf19.1609	502.166	1.87124	0.125588	14.8998	3.31e-50	1.66e-48
orf19.4698	524.663	1.34136	0.137894	9.72747	2.3e-22	2.24e-21
orf19.4975	84.7032	-1.12067	0.17572	-6.37762	1.8e-10	7.99e-10
orf19.1830	11.1665	2.71763	0.614733	4.42083	9.83e-06	2.72e-05
orf19.7657	34.9626	2.20002	0.38307	5.74314	9.29e-09	3.54e-08
orf19.5170	2102.76	1.29696	0.0885379	14.6486	1.37e-48	5.89e-47
orf19.28	78.3079	1.15131	0.254193	4.52928	5.92e-06	1.68e-05
orf19.6751	243.309	1.15889	0.122139	9.48827	2.35e-21	2.21e-20
orf19.2639	209.896	2.06381	0.171434	12.0385	2.23e-33	3.82e-32
orf19.5753	154.677	2.45576	0.13957	17.5952	2.68e-69	4.76e-67
orf19.5991	278.397	1.43933	0.136817	10.5201	6.98e-26	8.13e-25
orf19.2717	218.154	2.16161	0.145085	14.899	3.35e-50	1.67e-48
orf19.3477	245.763	1.08666	0.125559	8.65453	4.95e-18	3.83e-17
orf19.1772	128.624	1.36621	0.174096	7.84746	4.25e-15	2.66e-14
orf19.4963	163.019	1.69854	0.189354	8.97019	2.96e-19	2.49e-18
orf19.3466	71.909	1.20304	0.210416	5.71741	1.08e-08	4.08e-08
CaalfMp11.1	4.49767	-2.6673	0.908892	-2.93467	0.00333902	0.00655225
orf19.5436	676.75	1.07189	0.101271	10.5844	3.52e-26	4.15e-25
orf19.7279.1	6.38898	1.56677	0.621405	2.52133	0.0116912	0.0207881
orf19.3797	430.843	1.45996	0.0995365	14.6676	1.04e-48	4.49e-47
orf19.376	133.018	-1.0435	0.144108	-7.24109	4.45e-13	2.41e-12
orf19.4384	2624.14	-1.09635	0.0961379	-11.4039	4e-30	5.79e-29
orf19.6014	374.135	1.67735	0.134466	12.4741	1.03e-35	2.04e-34
orf19.584	2.86566	-2.50082	1.02371	-2.44291	0.0145695	0.0255527
orf19.552	10.975	-1.15186	0.509616	-2.26024	0.0238062	0.039822
orf19.4635	2805.7	1.02154	0.0627586	16.2773	1.43e-59	1.39e-57
orf19.2667	317.727	1.09967	0.128258	8.5739	1e-17	7.57e-17
orf19.603	241.078	1.08198	0.133876	8.08194	6.37e-16	4.21e-15
orf19.2204	121.572	-1.44867	0.163542	-8.85812	8.14e-19	6.6e-18
orf19.2593	247.111	-1.74132	0.189942	-9.16764	4.83e-20	4.26e-19
orf19.5912	1330.35	1.35264	0.10479	12.9081	4.05e-38	9.1e-37
orf19.6317	3590.44	1.17386	0.0676116	17.3618	1.61e-67	2.62e-65
orf19.2090	286.102	1.02945	0.139931	7.35684	1.88e-13	1.05e-12
orf19.6574	23.8539	-1.77598	0.425744	-4.17147	3.03e-05	7.89e-05
orf19.4815	468.404	1.85027	0.15463	11.9658	5.37e-33	9.01e-32
orf19.124	196.153	2.87672	0.180899	15.9024	6.1e-57	5.05e-55
orf19.1106	36.7419	-1.10661	0.230603	-4.79874	1.6e-06	4.81e-06
orf19.2875	203.152	1.58019	0.171017	9.23991	2.47e-20	2.21e-19
orf19.5789	518.312	1.57299	0.0993383	15.8347	1.79e-56	1.43e-54
orf19.1447	114.731	1.09323	0.200088	5.46373	4.66e-08	1.64e-07
orf19.494	166.105	2.00761	0.177118	11.3349	8.81e-30	1.24e-28
orf19.5198	557.526	1.81068	0.10755	16.8358	1.33e-63	1.65e-61
orf19.6551.1	15.406	-1.45463	0.394038	-3.6916	0.000222851	0.000519671
orf19.1791	267.171	1.68154	0.140304	11.985	4.26e-33	7.19e-32
orf19.7094	4.45665	2.41971	0.843116	2.86996	0.00410523	0.00791189
orf19.1902	267.927	1.66242	0.147681	11.2568	2.14e-29	2.97e-28
orf19.3160	2580.24	-2.03576	0.108034	-18.8437	3.31e-79	8.7e-77
orf19.673	46.1643	-1.07138	0.234838	-4.56223	5.06e-06	1.45e-05
orf19.2183	2584.03	1.38348	0.0863702	16.018	9.57e-58	8.5e-56
orf19.7384	699.822	1.89001	0.203522	9.28654	1.59e-20	1.44e-19
orf19.685	540.398	1.01466	0.0821933	12.3448	5.2e-35	9.88e-34
orf19.2319	367.879	1.93168	0.127771	15.1183	1.23e-51	6.83e-50
orf19.3159	494.365	1.53119	0.150597	10.1675	2.77e-24	2.97e-23
orf19.655	1671.15	1.61442	0.115197	14.0145	1.27e-44	4.24e-43
orf19.3643	21.5487	1.13444	0.329893	3.43881	0.000584277	0.00128324
orf19.6091	665.53	-1.25213	0.0850932	-14.7148	5.18e-49	2.3e-47
orf19.1117	9.70615	1.89505	0.626554	3.02456	0.00248998	0.00498822
orf19.3651	85588.4	-1.04021	0.065375	-15.9114	5.29e-57	4.44e-55
CaalfMp15	1.94893	-3.4969	1.52447	-2.29384	0.0217999	0.0367713
orf19.2594	511.045	1.3494	0.106687	12.6483	1.14e-36	2.36e-35
orf19.1701	186.844	1.31784	0.138672	9.50325	2.03e-21	1.92e-20
orf19.5625	51.1844	-1.19357	0.266224	-4.48332	7.35e-06	2.06e-05
orf19.1368	577.482	-1.22038	0.101802	-11.9877	4.12e-33	6.97e-32
orf19.172	170.389	1.91024	0.160395	11.9096	1.06e-32	1.74e-31
orf19.2168	77.2448	-1.23284	0.163143	-7.55677	4.13e-14	2.4e-13
orf19.1642	122.679	2.52486	0.202841	12.4475	1.44e-35	2.83e-34
orf19.1687	381.956	1.42191	0.124756	11.3975	4.3e-30	6.22e-29
orf19.7197	122.088	2.41345	0.212264	11.37	5.9e-30	8.44e-29
orf19.4055	17.0111	-1.86086	0.391263	-4.75605	1.97e-06	5.91e-06
orf19.3777	76.1015	1.93322	0.254557	7.59445	3.09e-14	1.81e-13
orf19.1868	15214.6	-1.91084	0.105666	-18.0838	4.28e-73	8.91e-71
orf19.5012	22.27	2.17374	0.422925	5.13976	2.75e-07	9.03e-07
orf19.4361	12.0834	-2.49551	0.636611	-3.91999	8.86e-05	0.000218111
orf19.2517	7.88385	-1.6252	0.600646	-2.70575	0.00681506	0.0126853
orf19.3567	69.4219	-1.34958	0.183788	-7.34312	2.09e-13	1.16e-12
orf19.2688	298.786	1.62443	0.130115	12.4846	9.06e-36	1.8e-34
orf19.3784	48.0844	-1.11115	0.254844	-4.36011	1.3e-05	3.54e-05
orf19.7411	17.8264	1.99313	0.45981	4.33468	1.46e-05	3.95e-05
orf19.5020	11.9133	1.23989	0.489626	2.53233	0.0113309	0.020195
orf19.6532	19.9781	1.21693	0.377577	3.22299	0.00126859	0.00266509
orf19.3761	252.478	1.22664	0.146249	8.38735	4.97e-17	3.56e-16
orf19.5588	5.48092	1.8661	0.756998	2.46513	0.0136964	0.0241054
orf19.6355	951.319	1.42256	0.0865422	16.4378	1.03e-60	1.07e-58
orf19.5250	196.072	-1.00261	0.138488	-7.2397	4.5e-13	2.44e-12
orf19.4701	40.9339	1.36323	0.311389	4.37791	1.2e-05	3.28e-05
orf19.555	4.51318	2.3903	1.10344	2.16622	0.0302947	0.0495374
orf19.3478	127.865	2.26809	0.199577	11.3645	6.28e-30	8.95e-29
orf19.4739	510.916	1.25186	0.0825198	15.1705	5.55e-52	3.29e-50
orf19.3575	146616	-1.07115	0.0724256	-14.7896	1.71e-49	8e-48
orf19.3088	20.4824	1.54519	0.4315	3.58098	0.000342307	0.000776942
orf19.1060	5.47295	-1.47942	0.675591	-2.18981	0.0285379	0.0469059
orf19.1616	286.534	-1.51918	0.154795	-9.81417	9.78e-23	9.69e-22
orf19.558	292.365	1.90515	0.13701	13.9052	5.89e-44	1.86e-42
orf19.849	5.93392	2.10831	0.6506	3.24056	0.00119293	0.00251402
orf19.176	47.8642	-1.22179	0.251757	-4.85304	1.22e-06	3.73e-06
orf19.2839	1457.51	-1.01806	0.0726294	-14.0172	1.22e-44	4.12e-43
orf19.5064	531.202	1.00889	0.0777697	12.9728	1.75e-38	4.06e-37
orf19.95	93.2053	1.56829	0.223821	7.00688	2.44e-12	1.26e-11
orf19.4587	750.648	1.23834	0.0814895	15.1963	3.74e-52	2.26e-50
orf19.1048	244.3	-1.44593	0.124673	-11.5978	4.23e-31	6.36e-30
orf19.3895	10124.2	1.51169	0.0728915	20.7389	1.54e-95	8.48e-93
orf19.6640	4155.48	-1.01369	0.0587585	-17.2517	1.09e-66	1.68e-64
orf19.5307	6.5408	2.10155	0.595633	3.52826	0.000418308	0.00093435
orf19.7593	261.915	1.24856	0.140109	8.91134	5.04e-19	4.17e-18
orf19.4563	132.469	2.03276	0.20433	9.94838	2.56e-23	2.6e-22
orf19.5905	20.3734	3.3137	0.609247	5.43901	5.36e-08	1.88e-07
orf19.938	39.1292	1.99742	0.304693	6.55552	5.54e-11	2.56e-10
orf19.2296	10944.4	-1.70027	0.107268	-15.8506	1.39e-56	1.12e-54
orf19.1307	102.101	-1.07427	0.146433	-7.33624	2.2e-13	1.22e-12
orf19.313	27.038	-1.27328	0.326421	-3.90072	9.59e-05	0.000235266
orf19.929	43.9361	-1.15626	0.264658	-4.36887	1.25e-05	3.41e-05
orf19.7650	228.815	2.10682	0.150459	14.0026	1.5e-44	4.99e-43
orf19.1747	271.673	1.01173	0.133708	7.56672	3.83e-14	2.23e-13
orf19.5802	113.762	1.69021	0.206212	8.19644	2.48e-16	1.69e-15
orf19.1700	12611.7	1.13214	0.0625661	18.0952	3.48e-73	7.51e-71
orf19.7161	2384.7	1.0766	0.0644941	16.693	1.47e-62	1.75e-60
orf19.1753	556.73	1.02474	0.0814192	12.586	2.52e-36	5.11e-35
orf19.4161	45.1552	1.36663	0.279625	4.88736	1.02e-06	3.15e-06
orf19.2737	2938.63	-1.05546	0.0620233	-17.0172	6.13e-65	8.05e-63
orf19.3470	106.945	2.2895	0.231443	9.89225	4.5e-23	4.54e-22
orf19.1915	958.089	1.35383	0.0971828	13.9307	4.12e-44	1.32e-42
orf19.6247	380.324	1.8714	0.131003	14.2851	2.71e-46	9.98e-45
orf19.3378	14.4562	1.60582	0.522384	3.07402	0.00211194	0.00427769
orf19.2385	131.401	1.30005	0.164116	7.92157	2.35e-15	1.49e-14
orf19.773	62.5918	1.40209	0.251577	5.57319	2.5e-08	9.09e-08
orf19.1585	2083.92	1.20194	0.0771579	15.5777	1.03e-54	7.52e-53
orf19.5732	158.366	2.11983	0.187309	11.3173	1.08e-29	1.51e-28
orf19.4447	645.163	1.4713	0.10423	14.1159	3.03e-45	1.08e-43
orf19.4835	461.116	1.31548	0.106599	12.3404	5.49e-35	1.04e-33
orf19.3870	3544.34	1.0298	0.0959532	10.7323	7.18e-27	8.69e-26
orf19.6658	1139.73	-1.05238	0.0697463	-15.0887	1.92e-51	1.04e-49
orf19.2167	216.702	1.97049	0.159712	12.3378	5.67e-35	1.06e-33
orf19.6298	72.7098	1.65356	0.228433	7.23868	4.53e-13	2.45e-12
orf19.4261	886.814	1.16841	0.0841977	13.877	8.73e-44	2.73e-42
orf19.3393	259.298	1.64162	0.125264	13.1053	3.07e-39	7.42e-38
orf19.4000	191.856	1.07945	0.14633	7.37679	1.62e-13	9.1e-13
orf19.2998	230.813	1.20202	0.135847	8.84833	8.88e-19	7.19e-18
orf19.6637	1783.83	-1.47103	0.0764941	-19.2307	2.05e-82	6.52e-80
orf19.1569	607.323	1.4387	0.122249	11.7687	5.66e-32	9.02e-31
orf19.2608	16282	-1.24974	0.161573	-7.73482	1.04e-14	6.27e-14
orf19.7469	148.06	-1.57119	0.133316	-11.7854	4.64e-32	7.46e-31
orf19.6902	371.284	1.44611	0.113835	12.7036	5.65e-37	1.19e-35
orf19.7664	335.778	1.37596	0.118657	11.5961	4.31e-31	6.47e-30
orf19.8278	1.76304	5.28036	1.65671	3.18727	0.00143624	0.0029913
orf19.3369	546.542	-1.44636	0.206395	-7.00773	2.42e-12	1.25e-11
orf19.5992	342.367	1.78212	0.147701	12.0657	1.6e-33	2.77e-32
orf19.3423	2336.2	1.115	0.0729267	15.2893	9e-53	5.67e-51
orf19.801	296.474	1.35587	0.129068	10.5051	8.19e-26	9.44e-25
orf19.386	2261.44	1.22306	0.190018	6.43658	1.22e-10	5.52e-10
orf19.568	267.046	1.55729	0.126961	12.2658	1.38e-34	2.57e-33
orf19.7354	132.702	1.36456	0.167906	8.12691	4.4e-16	2.94e-15
orf19.4531	1369.17	-1.57546	0.118657	-13.2774	3.13e-40	8.09e-39
orf19.2930	1319.41	1.04116	0.0715768	14.546	6.19e-48	2.55e-46
orf19.3839	219.538	-1.18071	0.138752	-8.5095	1.75e-17	1.3e-16
orf19.3501	172.454	1.10741	0.142916	7.74871	9.28e-15	5.64e-14
orf19.6175	167.63	1.25988	0.143708	8.76693	1.84e-18	1.45e-17
orf19.4335	35.3534	2.246	0.372979	6.02178	1.73e-09	7.08e-09
orf19.7062	1387.6	1.20844	0.109345	11.0516	2.15e-28	2.77e-27
orf19.1774	52.6342	2.47319	0.3153	7.84394	4.37e-15	2.73e-14
orf19.1164	1885.02	1.1922	0.0697888	17.083	1.99e-65	2.79e-63
orf19.711	321.156	-1.07516	0.129175	-8.32323	8.56e-17	6.03e-16
orf19.1306	624.231	1.32525	0.104369	12.6976	6.09e-37	1.27e-35
orf19.6413	110.161	1.04861	0.202576	5.17636	2.26e-07	7.46e-07
orf19.96	674.637	1.14901	0.0834966	13.7612	4.36e-43	1.34e-41
orf19.2591	12.6663	-1.77966	0.411579	-4.32397	1.53e-05	4.13e-05
orf19.4287	1216.07	-1.03806	0.0685227	-15.1491	7.68e-52	4.46e-50
orf19.2305	186.787	1.16488	0.154511	7.53914	4.73e-14	2.73e-13
orf19.6236	112.831	2.19081	0.196659	11.1402	8e-29	1.06e-27
orf19.6648	480.062	1.93976	0.200288	9.68487	3.5e-22	3.39e-21
orf19.5628	930.745	1.32794	0.116739	11.3753	5.55e-30	7.96e-29
orf19.2024	6.1894	-1.90218	0.604535	-3.14653	0.00165222	0.00340508
orf19.3978	98.1494	2.84313	0.248963	11.4199	3.33e-30	4.83e-29
orf19.6589	272.773	1.27351	0.113916	11.1794	5.15e-29	6.94e-28
orf19.2849	756.499	-1.86595	0.107599	-17.3417	2.28e-67	3.62e-65
orf19.5356	486.903	1.10774	0.123437	8.97417	2.86e-19	2.41e-18
orf19.3902	124.644	1.0418	0.212208	4.90931	9.14e-07	2.84e-06
orf19.2838	452.761	-1.04639	0.0827223	-12.6494	1.13e-36	2.33e-35
orf19.4773	367.337	1.64904	0.358797	4.59604	4.31e-06	1.24e-05
orf19.7397.1	384.231	2.18184	0.151285	14.422	3.76e-47	1.49e-45
orf19.414	125.915	1.12825	0.138677	8.13581	4.09e-16	2.75e-15
orf19.6652	154.021	1.42679	0.150972	9.45071	3.37e-21	3.13e-20
orf19.6486	5.91877	2.49054	0.655285	3.8007	0.000144288	0.00034581
orf19.6899	18.7681	1.87366	0.510299	3.67169	0.000240956	0.000558441
orf19.4119	1129.16	-1.15874	0.0727081	-15.9368	3.52e-57	2.99e-55
orf19.3708	1.98013	3.80948	1.6921	2.25134	0.0243643	0.040643
orf19.2475	71.5966	1.7001	0.539083	3.1537	0.00161216	0.0033256
orf19.2386	152.565	1.25343	0.151679	8.26367	1.41e-16	9.78e-16
orf19.1578	981.398	1.39062	0.107885	12.8899	5.13e-38	1.15e-36
orf19.22	62.6153	3.08865	0.329889	9.3627	7.77e-21	7.09e-20
orf19.658	430.712	1.6839	0.129316	13.0215	9.23e-39	2.18e-37
orf19.5604	23.5144	2.1525	0.419832	5.12705	2.94e-07	9.64e-07
orf19.6828	186.663	2.518	0.208864	12.0557	1.81e-33	3.12e-32
orf19.3547	658.075	1.6803	0.117527	14.2972	2.28e-46	8.46e-45
orf19.4355	34.2382	1.39666	0.329353	4.2406	2.23e-05	5.89e-05
orf19.18	4248.94	1.19763	0.049322	24.2818	3.05e-130	1.84e-126
orf19.4813	2601.76	1.68827	0.085106	19.8372	1.42e-87	5.37e-85
orf19.1510	369.195	1.05597	0.133372	7.91752	2.42e-15	1.54e-14
orf19.3781	219.422	-1.09508	0.150221	-7.28977	3.1e-13	1.7e-12
orf19.7488	105.827	1.77967	0.206002	8.63909	5.67e-18	4.36e-17
orf19.2769	824.717	-1.06677	0.0879376	-12.131	7.24e-34	1.28e-32
orf19.5838	775.978	1.13284	0.102829	11.0168	3.17e-28	4.07e-27
orf19.5896	5.68003	-1.57177	0.683421	-2.29985	0.0214565	0.0362731
orf19.4377	88.9382	1.45296	0.230415	6.30582	2.87e-10	1.25e-09
orf19.4870	628.112	2.19152	0.141668	15.4694	5.58e-54	3.83e-52
orf19.6090	3733.73	1.66749	0.0850864	19.5977	1.62e-85	5.75e-83
orf19.3540	420.048	1.49894	0.131995	11.356	6.92e-30	9.84e-29
orf19.5550	557.537	1.86405	0.125864	14.8101	1.26e-49	6e-48
orf19.1149	792.058	-1.03909	0.110289	-9.42157	4.44e-21	4.1e-20
orf19.2735	13.3906	1.09699	0.433289	2.53179	0.0113482	0.02022
orf19.6741	131.078	1.39771	0.190081	7.35321	1.93e-13	1.08e-12
orf19.7106	717.944	-1.03185	0.0874484	-11.7995	3.92e-32	6.32e-31
orf19.1714	31.3712	1.18105	0.282579	4.17955	2.92e-05	7.63e-05
orf19.385	4594.55	1.14098	0.148116	7.70331	1.33e-14	7.96e-14
orf19.3480	665.211	1.06883	0.0782378	13.6613	1.73e-42	5.05e-41
orf19.3675	3900.44	1.01349	0.115792	8.75269	2.08e-18	1.64e-17
orf19.4914.1	2344.2	-1.26841	0.0844723	-15.0157	5.79e-51	2.99e-49
orf19.3810	1127.83	1.80116	0.176068	10.2299	1.46e-24	1.59e-23
orf19.7330	20.7785	-1.15137	0.501524	-2.29575	0.0216901	0.0366169
orf19.4933	151.715	1.52493	0.147801	10.3175	5.87e-25	6.52e-24
orf19.1388	198.434	2.20129	0.17312	12.7154	4.86e-37	1.03e-35
orf19.947	276.316	1.19536	0.113891	10.4956	9.05e-26	1.04e-24
orf19.2762	11340.4	-1.26725	0.076825	-16.4952	3.97e-61	4.43e-59
orf19.2035	8.26064	-1.14791	0.496067	-2.31401	0.0206669	0.0351152
orf19.6748	1860.52	1.01035	0.0591634	17.0772	2.19e-65	3.01e-63
orf19.2076	560.231	-1.19147	0.0984527	-12.102	1.03e-33	1.79e-32
orf19.5305	3879.48	1.35141	0.099612	13.5668	6.3e-42	1.8e-40
orf19.776	2.56195	-2.34437	1.06573	-2.19978	0.0278229	0.0458428
orf19.661	244.241	2.53327	0.176462	14.3559	9.79e-47	3.7e-45
orf19.7088	73.6218	1.4989	0.211167	7.09817	1.26e-12	6.65e-12
orf19.3897	10.3942	2.71561	0.638404	4.25375	2.1e-05	5.59e-05
orf19.3304	169.856	1.2073	0.144297	8.36676	5.92e-17	4.22e-16
orf19.6757	1361.33	-1.39746	0.0980298	-14.2555	4.14e-46	1.52e-44
orf19.889	168.641	-1.80495	0.150417	-11.9996	3.57e-33	6.06e-32
orf19.3863	6.73262	-1.44078	0.533266	-2.7018	0.00689653	0.0128291
orf19.1047	856.656	1.3056	0.0885567	14.7431	3.41e-49	1.55e-47
orf19.708	134.269	1.14849	0.210854	5.44685	5.13e-08	1.8e-07
orf19.5348	8071.94	-1.48469	0.0954634	-15.5525	1.53e-54	1.1e-52
orf19.4273	68.6836	2.92701	0.263335	11.1152	1.06e-28	1.39e-27
orf19.1030	1688.59	2.04969	0.0950917	21.5549	4.76e-103	3.6e-100
orf19.1473	12.4281	1.52544	0.518241	2.9435	0.00324528	0.00637658
orf19.5235	123.074	1.55851	0.173846	8.96491	3.11e-19	2.61e-18
orf19.7358	220.123	1.41681	0.151622	9.34436	9.24e-21	8.41e-20
orf19.2613	2263.03	-1.19341	0.0725776	-16.4433	9.37e-61	9.93e-59
CaalfMp13	2.57922	-2.21477	1.01641	-2.17902	0.0293299	0.0480768
orf19.733	515.259	-1.80468	0.119326	-15.124	1.13e-51	6.42e-50
orf19.6503	371.784	1.01745	0.100711	10.1027	5.37e-24	5.64e-23
orf19.6730	194.272	1.34977	0.15549	8.68071	3.93e-18	3.06e-17
orf19.6997	13.5006	-1.23453	0.418902	-2.94707	0.00320799	0.00631152
orf19.1264	295.684	2.2942	0.19095	12.0147	2.98e-33	5.06e-32
orf19.2770	94.8253	-1.038	0.195694	-5.3042	1.13e-07	3.84e-07
orf19.5742	1391.32	-1.60021	0.0972329	-16.4575	7.41e-61	8e-59
orf19.6420	407.275	2.88318	0.311035	9.26964	1.87e-20	1.68e-19
orf19.3327	162.414	1.3332	0.145838	9.14167	6.15e-20	5.38e-19
orf19.7618	178.893	1.37103	0.153594	8.92637	4.4e-19	3.66e-18
orf19.2372	3829.52	-1.16824	0.151649	-7.70357	1.32e-14	7.95e-14
orf19.3612	431.269	-1.04263	0.112791	-9.24386	2.38e-20	2.13e-19
orf19.5820	7.06475	-1.5885	0.544136	-2.9193	0.0035082	0.00686014
orf19.5729	230.131	-1.83492	0.135044	-13.5876	4.75e-42	1.37e-40
orf19.3778	400.511	1.23423	0.110596	11.1598	6.42e-29	8.54e-28
orf19.2330	267.32	1.26996	0.143846	8.82866	1.06e-18	8.5e-18
orf19.1822	9.47316	1.20802	0.517413	2.33473	0.0195576	0.0333523
orf19.3015	913.139	1.74866	0.133408	13.1076	2.98e-39	7.23e-38
orf19.3205	394.861	1.60309	0.118703	13.505	1.46e-41	4.09e-40
orf19.5447	285.86	-1.2011	0.149305	-8.0446	8.65e-16	5.63e-15
orf19.1395	1189.69	-1.25707	0.0972157	-12.9307	3.02e-38	6.86e-37
orf19.506	2095.58	1.51504	0.0676956	22.3802	6.13e-111	6.17e-108
orf19.5302	65.3685	4.14171	0.28836	14.363	8.84e-47	3.37e-45
orf19.7017	138.854	1.7977	0.183123	9.81691	9.52e-23	9.45e-22
orf19.4593.1	30.3794	1.13738	0.320927	3.54404	0.000394039	0.000885708
orf19.4970	43.5232	-1.22612	0.258523	-4.7428	2.11e-06	6.29e-06
orf19.4791	214.559	-1.0034	0.112603	-8.91093	5.06e-19	4.18e-18
orf19.755	229.81	1.40435	0.137302	10.2282	1.48e-24	1.62e-23
orf19.7283	5.10748	-2.7203	0.827862	-3.28594	0.00101644	0.00216779
orf19.2504	525.946	1.57142	0.134668	11.6689	1.84e-31	2.87e-30
orf19.2633.1	9.40712	3.57756	1.09319	3.27259	0.00106568	0.00226321
orf19.5433	216.731	1.0823	0.125593	8.6175	6.84e-18	5.23e-17
orf19.4167	159.48	1.12272	0.135775	8.26899	1.35e-16	9.36e-16
orf19.5978	10.3635	-1.29215	0.455092	-2.83931	0.00452109	0.00867188
orf19.4517	1421.63	1.06982	0.0896876	11.9282	8.43e-33	1.4e-31
orf19.3481	953.664	1.51337	0.0732011	20.6741	5.93e-95	2.98e-92
orf19.5430	170.911	1.13036	0.14208	7.95582	1.78e-15	1.14e-14
orf19.2829	80.0356	1.02993	0.194117	5.3057	1.12e-07	3.81e-07
orf19.7231	709.285	1.13959	0.09377	12.1531	5.53e-34	9.94e-33
orf19.4631	4806.19	-16.4466	1.1794	-13.9448	3.38e-44	1.1e-42
orf19.5722	456.692	1.04105	0.0994737	10.4656	1.24e-25	1.42e-24
orf19.4216	2433.33	-2.07043	0.112678	-18.3748	2.09e-75	4.86e-73
orf19.4063	2.2	5.02874	1.6625	3.02481	0.0024879	0.00498571
orf19.76	409.205	1.99989	0.148666	13.4523	2.99e-41	8.24e-40
orf19.660	199.816	1.00824	0.157532	6.40026	1.55e-10	6.95e-10
orf19.2107.1	12917	-1.03414	0.0924745	-11.183	4.94e-29	6.71e-28
orf19.5066	74.9817	1.8396	0.232289	7.91943	2.39e-15	1.52e-14
orf19.7463	54.0226	-1.10093	0.216376	-5.08804	3.62e-07	1.17e-06
orf19.1580	75.3484	-1.13975	0.198697	-5.73613	9.69e-09	3.67e-08
orf19.2830	111.628	2.06633	0.196787	10.5003	8.61e-26	9.91e-25
orf19.5220	28.3257	1.68892	0.337546	5.00353	5.63e-07	1.79e-06
orf19.4342	436.807	1.95766	0.139634	14.02	1.18e-44	3.99e-43
orf19.3200	4.39113	-2.28169	0.714058	-3.19538	0.00139646	0.00291715
orf19.2859	169.445	2.40048	0.201739	11.899	1.2e-32	1.97e-31
orf19.3887	181.836	1.35667	0.161464	8.40228	4.38e-17	3.17e-16
orf19.3104	400.038	-1.05886	0.117095	-9.04268	1.53e-19	1.31e-18
orf19.2803	45162	-1.08317	0.0769398	-14.0781	5.18e-45	1.81e-43
orf19.813	742.683	1.658	0.0989272	16.7598	4.8e-63	5.8e-61
orf19.2384	57.0095	1.38054	0.244265	5.6518	1.59e-08	5.9e-08
orf19.3564	724.734	1.23818	0.0868949	14.2492	4.53e-46	1.65e-44
orf19.7332	885.705	1.94203	0.0847342	22.9191	3e-116	5.29e-113
orf19.3287	163.476	1.61562	0.148947	10.8469	2.06e-27	2.56e-26
orf19.6477	176.912	1.88644	0.16506	11.4288	3e-30	4.37e-29
orf19.3370	356.962	1.3587	0.113032	12.0204	2.77e-33	4.74e-32
orf19.3499	86.322	2.36336	0.242629	9.74062	2.02e-22	1.98e-21
orf19.6907	195.399	1.22465	0.140811	8.69715	3.4e-18	2.66e-17
orf19.7011	759.466	1.91732	0.130607	14.6801	8.65e-49	3.76e-47
orf19.2962	86.7604	1.01802	0.198364	5.13209	2.87e-07	9.39e-07
orf19.4169	19.0179	1.20152	0.515683	2.32995	0.0198086	0.0337422
orf19.2185	261.869	2.2865	0.172515	13.2539	4.28e-40	1.1e-38
orf19.3954.1	14.2956	1.54699	0.448531	3.44903	0.000562613	0.00123791
orf19.6501	21.6585	-1.0422	0.351912	-2.96153	0.00306116	0.00605022
orf19.2564	27.968	1.46313	0.3417	4.28192	1.85e-05	4.96e-05
orf19.4896	235.178	2.17604	0.161978	13.4341	3.81e-41	1.04e-39
orf19.6487	2.95791	2.64181	0.945216	2.79492	0.00519122	0.00986641
orf19.896	526.529	-1.11812	0.100518	-11.1236	9.64e-29	1.27e-27
orf19.3310	306.898	-1.45715	0.137272	-10.615	2.54e-26	3.01e-25
orf19.5500	76.4922	2.59265	0.282445	9.17929	4.34e-20	3.84e-19
orf19.1839	1105.9	1.32442	0.115253	11.4914	1.46e-30	2.14e-29
orf19.1708	37.0119	2.44004	0.347578	7.02011	2.22e-12	1.15e-11
orf19.5102	907.491	-1.21694	0.0912699	-13.3334	1.48e-40	3.92e-39
orf19.4365	160.643	1.03535	0.145882	7.09719	1.27e-12	6.69e-12
orf19.7310	865.841	-2.3316	0.103605	-22.5047	3.73e-112	4.51e-109
orf19.5454	131.845	1.032	0.160079	6.44685	1.14e-10	5.17e-10
orf19.3357	327.887	1.08769	0.106595	10.204	1.9e-24	2.07e-23
orf19.7624	282.54	1.3179	0.114887	11.4713	1.84e-30	2.69e-29
orf19.687	153.949	1.28995	0.162617	7.93244	2.15e-15	1.37e-14
orf19.1517	2761.41	1.07967	0.0766033	14.0943	4.12e-45	1.46e-43
orf19.6689	133.803	-1.00817	0.137861	-7.31295	2.61e-13	1.44e-12
orf19.3559	806.132	1.02063	0.066781	15.2832	9.9e-53	6.16e-51
orf19.6938	601.492	1.02701	0.0971526	10.5711	4.06e-26	4.76e-25
orf19.6864	17.8373	2.08174	0.402709	5.16933	2.35e-07	7.74e-07
orf19.4367	372.491	1.35055	0.130087	10.3819	3e-25	3.36e-24
orf19.5417	1210.46	-1.63408	0.0871668	-18.7466	2.07e-78	5.2e-76
orf19.1233	1822.5	1.42056	0.0749192	18.9612	3.57e-80	9.79e-78
orf19.526	1168.29	1.16749	0.0705291	16.5533	1.52e-61	1.73e-59
orf19.6234	270.37	2.03598	0.168122	12.1102	9.33e-34	1.63e-32
orf19.3208	73.2539	-1.1223	0.190274	-5.89834	3.67e-09	1.46e-08
orf19.4160	44.2663	1.43473	0.250964	5.71689	1.08e-08	4.09e-08
orf19.4311	3790.93	1.02108	0.100375	10.1727	2.63e-24	2.82e-23
orf19.1697	622.484	1.87075	0.129125	14.4879	1.45e-47	5.82e-46
orf19.4583	62.367	1.16712	0.240478	4.85333	1.21e-06	3.72e-06
orf19.4211	779.693	2.74079	0.224044	12.2333	2.06e-34	3.8e-33
orf19.6417	805.996	1.78728	0.128406	13.919	4.86e-44	1.55e-42
orf19.2324	1203.04	-1.11254	0.0789495	-14.0917	4.27e-45	1.5e-43
orf19.7422	546.725	1.20621	0.114306	10.5525	4.95e-26	5.79e-25
orf19.6766	266.218	2.08212	0.17906	11.6281	2.97e-31	4.5e-30
orf19.5565	258.405	1.09155	0.279291	3.9083	9.29e-05	0.000228384
orf19.3463	333.111	1.51848	0.128454	11.8213	3.03e-32	4.92e-31
orf19.5645	5457.96	-1.14419	0.0564607	-20.2652	2.61e-91	1.13e-88
orf19.512	1254.21	1.07647	0.0933009	11.5376	8.53e-31	1.28e-29
orf19.6995	27.8659	-1.21097	0.373029	-3.24631	0.0011691	0.00246735
orf19.2876	2545.96	1.12563	0.100612	11.1879	4.68e-29	6.36e-28
orf19.341	24.4687	1.33014	0.389347	3.41633	0.000634705	0.00138845
orf19.4530.1	1236.34	-1.43098	0.11633	-12.3011	8.93e-35	1.67e-33
orf19.7362	172.012	2.12332	0.167353	12.6877	6.92e-37	1.44e-35
orf19.4520	61.7082	1.23059	0.234096	5.25676	1.47e-07	4.92e-07
orf19.5635	293.954	-1.37126	0.128976	-10.6319	2.12e-26	2.53e-25
orf19.5870	592.716	1.0866	0.126318	8.60205	7.83e-18	5.97e-17
orf19.251	1658.02	-1.13137	0.0853718	-13.2523	4.38e-40	1.12e-38
orf19.3037	8908.74	1.38004	0.0602312	22.9123	3.5e-116	5.29e-113
orf19.7050	163.227	2.35546	0.193993	12.142	6.33e-34	1.13e-32
orf19.663	734.144	1.49793	0.0943243	15.8806	8.63e-57	7.05e-55
orf19.7564	179.45	1.84071	0.169671	10.8487	2.02e-27	2.51e-26
orf19.7409.1	124.238	1.02644	0.157433	6.51983	7.04e-11	3.23e-10
orf19.3676	112.867	2.29029	0.221485	10.3406	4.62e-25	5.15e-24
orf19.1344	104.739	1.13366	0.18509	6.12495	9.07e-10	3.81e-09
orf19.756	48.837	1.98126	0.272713	7.26501	3.73e-13	2.03e-12
orf19.3300	1194.41	1.10756	0.0683194	16.2115	4.18e-59	3.95e-57
orf19.7552	433.714	1.70845	0.115047	14.85	6.95e-50	3.42e-48
orf19.3298	1942.12	-1.01805	0.113962	-8.93324	4.14e-19	3.45e-18
orf19.7154	374.47	1.79776	0.162313	11.0759	1.64e-28	2.13e-27
orf19.1720	99.5358	1.07736	0.18555	5.80632	6.39e-09	2.48e-08
orf19.6675	45.8661	1.54353	0.280643	5.49998	3.8e-08	1.35e-07
orf19.809	327.143	1.8517	0.117889	15.7072	1.35e-55	1.05e-53
orf19.3934	913.685	1.70248	0.0913535	18.6362	1.64e-77	3.95e-75
orf19.1115	575.715	1.33879	0.114032	11.7405	7.9e-32	1.25e-30
orf19.6113	141.029	-1.00058	0.149256	-6.70382	2.03e-11	9.79e-11
orf19.6662	62.8188	2.12874	0.261209	8.14956	3.65e-16	2.47e-15
orf19.1199	2694.99	1.40179	0.0777453	18.0306	1.12e-72	2.26e-70
orf19.4125	42.6286	1.04341	0.27075	3.85376	0.00011632	0.000281911
orf19.5210	167.573	-1.00194	0.143043	-7.00443	2.48e-12	1.28e-11
orf19.5608	134.377	1.18681	0.174317	6.80838	9.87e-12	4.86e-11
orf19.4375	355.337	1.29392	0.123137	10.5079	7.94e-26	9.18e-25
orf19.4640	890.575	1.40346	0.105999	13.2403	5.14e-40	1.31e-38
orf19.3783	11.115	-1.11942	0.468335	-2.39021	0.0168388	0.0291252
orf19.1847	1218.82	1.28645	0.107904	11.9222	9.07e-33	1.5e-31
orf19.2310	18.5369	1.06884	0.378657	2.82272	0.00476182	0.00909609
orf19.7599	595.403	1.60299	0.143637	11.16	6.4e-29	8.54e-28
orf19.7634	239.657	2.34956	0.159597	14.7219	4.66e-49	2.09e-47
orf19.6886	156.948	2.39338	0.185019	12.9359	2.82e-38	6.44e-37
orf19.4793	75.7161	2.55979	0.288287	8.87934	6.73e-19	5.49e-18
orf19.2885	141.047	2.02299	0.198663	10.183	2.36e-24	2.55e-23
orf19.2362	93.8834	1.05841	0.18893	5.60214	2.12e-08	7.77e-08
orf19.4653	1.09399	3.98407	1.83697	2.16883	0.0300956	0.0492518
orf19.348	135.447	-1.12257	0.168714	-6.65368	2.86e-11	1.35e-10
orf19.4964	38.0379	1.18794	0.313308	3.7916	0.000149682	0.000357886
orf19.3265	254.507	1.39392	0.123983	11.2428	2.51e-29	3.47e-28
orf19.7019	475.465	1.03029	0.0910051	11.3213	1.03e-29	1.45e-28
orf19.2631	133.693	1.08869	0.165522	6.5773	4.79e-11	2.22e-10
orf19.5926	10.5007	1.54016	0.582721	2.64305	0.00821629	0.0150798
orf19.5959	127.957	1.87652	0.19149	9.79954	1.13e-22	1.11e-21
orf19.1836	99.9645	1.77748	0.214292	8.29467	1.09e-16	7.6e-16
orf19.5839	405.292	1.46377	0.121579	12.0396	2.2e-33	3.78e-32
orf19.5704	63.884	1.38103	0.20526	6.72817	1.72e-11	8.32e-11
orf19.5232	257.516	1.80775	0.153042	11.8121	3.38e-32	5.47e-31
orf19.2247	12.3642	1.76156	0.438317	4.01892	5.85e-05	0.000146881
orf19.5079	15803.9	-1.04262	0.102221	-10.1997	1.99e-24	2.16e-23
orf19.1646	517.085	1.50257	0.114815	13.0869	3.91e-39	9.39e-38
orf19.234	215.304	1.80787	0.14846	12.1776	4.09e-34	7.41e-33
orf19.2754	217.143	1.02133	0.116549	8.76312	1.9e-18	1.5e-17
orf19.5279	384.016	1.18971	0.120445	9.87761	5.21e-23	5.21e-22
orf19.7635	576.112	1.64626	0.143127	11.502	1.29e-30	1.9e-29
orf19.5644	113.593	-1.50142	0.147986	-10.1457	3.46e-24	3.68e-23
orf19.2638	6.90561	2.11981	0.676547	3.13328	0.00172865	0.00355255
orf19.3788	148.781	1.18027	0.174132	6.778	1.22e-11	5.97e-11
orf19.5207	84.4248	1.62622	0.213934	7.60151	2.93e-14	1.72e-13
orf19.6139	407.21	1.51143	0.377467	4.00415	6.22e-05	0.000155845
orf19.4551	34.3959	1.56703	0.312683	5.01156	5.4e-07	1.72e-06
orf19.926	671.908	1.46537	0.112188	13.0618	5.44e-39	1.29e-37
orf19.3376	6.59049	1.94728	0.812039	2.39801	0.0164845	0.0285712
orf19.6041	627.786	1.19355	0.105113	11.3548	7.02e-30	9.95e-29
orf19.539	1116.23	-1.5356	0.109196	-14.0628	6.43e-45	2.23e-43
orf19.5818	13056.2	-1.24611	0.097959	-12.7208	4.53e-37	9.68e-36
orf19.706	528.12	1.24425	0.102584	12.1291	7.41e-34	1.31e-32
orf19.2457	5.71996	1.52369	0.633828	2.40394	0.0162193	0.0281682
orf19.1082	42.7859	1.14517	0.287873	3.97803	6.95e-05	0.000173135
orf19.4979	142.406	-1.39904	0.136513	-10.2484	1.2e-24	1.32e-23
orf19.7190	47.3811	2.20865	0.283114	7.80125	6.13e-15	3.78e-14
orf19.4899	1785.92	-2.47527	0.107965	-22.9266	2.53e-116	5.29e-113
orf19.2934	69.5695	2.57401	0.283328	9.08491	1.04e-19	9e-19
orf19.6140	199.131	1.64535	0.423571	3.88448	0.000102549	0.000250345
orf19.4943	1396.8	-1.28196	0.129668	-9.88644	4.77e-23	4.79e-22
orf19.6818	552.056	1.05686	0.0966698	10.9327	8.04e-28	1.01e-26
orf19.6418	548.223	1.0011	0.110132	9.08997	9.91e-20	8.6e-19
orf19.3548.1	4387.86	-2.92125	0.169742	-17.2099	2.24e-66	3.38e-64
orf19.7387	231.218	1.09343	0.126414	8.64959	5.17e-18	3.98e-17
orf19.6156	168.099	1.05472	0.143314	7.35954	1.85e-13	1.04e-12
orf19.5674	3731.51	-2.58968	0.156101	-16.5897	8.27e-62	9.61e-60
orf19.336	346.596	1.13669	0.119813	9.48722	2.37e-21	2.23e-20
orf19.1923	212.429	1.11133	0.150308	7.39372	1.43e-13	8.04e-13
orf19.2309	169.215	1.08504	0.144337	7.51742	5.59e-14	3.21e-13
orf19.1566	419.122	1.49639	0.1501	9.96927	2.08e-23	2.12e-22
orf19.4634	67.9287	1.52506	0.211641	7.20588	5.77e-13	3.11e-12
orf19.4853	53.2982	1.74105	0.307654	5.65913	1.52e-08	5.66e-08
orf19.1867	66.7573	-1.35281	0.212264	-6.37325	1.85e-10	8.21e-10
orf19.1833	3553.29	1.2038	0.0625103	19.2576	1.22e-82	4.09e-80
orf19.1966	68.9293	1.80872	0.223162	8.10497	5.28e-16	3.51e-15
orf19.3556	475.007	1.29814	0.129967	9.98819	1.72e-23	1.76e-22
orf19.1673	89.2166	2.11107	0.192557	10.9634	5.73e-28	7.29e-27
orf19.3770	177.956	-1.49124	0.133383	-11.1801	5.1e-29	6.9e-28
orf19.1445	166.773	1.68497	0.179642	9.37957	6.62e-21	6.06e-20
orf19.1728	9.55643	-1.23451	0.51205	-2.41091	0.0159127	0.0276914
orf19.7676	11213.8	-1.55088	0.102834	-15.0814	2.15e-51	1.15e-49
orf19.920	300.558	1.47381	0.163512	9.01348	2e-19	1.7e-18
orf19.5299	92.2482	2.11819	0.236206	8.96755	3.03e-19	2.55e-18
orf19.3406	372.699	1.59145	0.122587	12.9823	1.54e-38	3.61e-37
orf19.2768	3148.5	-1.46613	0.115223	-12.7243	4.33e-37	9.32e-36
orf19.3034	1248.16	1.32448	0.0875955	15.1204	1.19e-51	6.71e-50
orf19.6214	1840.64	-1.45411	0.0684048	-21.2575	2.81e-100	1.89e-97
orf19.6710	714.637	1.32601	0.0986396	13.4429	3.39e-41	9.26e-40
orf19.576	88.9263	1.08243	0.210913	5.13214	2.86e-07	9.39e-07
orf19.2311	2478.3	1.01227	0.0743803	13.6094	3.52e-42	1.02e-40
orf19.1707	17.3926	1.67919	0.52914	3.17343	0.0015065	0.00312364
orf19.183	34.956	2.47047	0.341678	7.23043	4.81e-13	2.6e-12
orf19.2671	728.287	1.00973	0.0921265	10.9602	5.93e-28	7.53e-27
orf19.5850	989.099	1.70559	0.122737	13.8962	6.68e-44	2.1e-42
orf19.1655	956.258	1.04871	0.169633	6.18226	6.32e-10	2.68e-09
orf19.1932	11.5059	2.07531	0.50379	4.11939	3.8e-05	9.8e-05
orf19.2715	206.94	1.136	0.136521	8.32104	8.72e-17	6.13e-16
orf19.1362	37.5268	1.69768	0.291022	5.8335	5.43e-09	2.12e-08
orf19.6678	25.8111	-1.22977	0.306294	-4.01499	5.94e-05	0.000149039
orf19.5716	15.8529	-1.57963	0.346533	-4.55838	5.16e-06	1.47e-05
orf19.3986	50.6817	1.06376	0.228505	4.65528	3.24e-06	9.43e-06
orf19.4212	13.7351	-1.82968	0.462192	-3.9587	7.54e-05	0.000186761
orf19.6312	12527.2	1.04893	0.0668122	15.6997	1.52e-55	1.16e-53
orf19.5061	3561.87	1.1142	0.0860321	12.9509	2.32e-38	5.35e-37
orf19.1305	173.552	1.35184	0.156404	8.64325	5.46e-18	4.21e-17
orf19.5498	7.09572	1.61177	0.630532	2.5562	0.0105822	0.0189895
orf19.4029	1101.27	1.02454	0.102688	9.97719	1.92e-23	1.96e-22
orf19.262	194.602	1.41386	0.175351	8.06302	7.44e-16	4.87e-15
orf19.1415	684.644	1.20242	0.108272	11.1055	1.18e-28	1.54e-27
orf19.7284	1841.68	-1.77454	0.0977196	-18.1595	1.08e-73	2.42e-71
orf19.2320	117.1	1.79072	0.186718	9.59047	8.77e-22	8.34e-21
orf19.5009	414.032	1.11496	0.106914	10.4285	1.84e-25	2.09e-24
orf19.2314	82.5931	2.52966	0.250378	10.1034	5.34e-24	5.61e-23
orf19.5216	26.0812	2.40036	0.366287	6.55322	5.63e-11	2.6e-10
orf19.1253	767.347	1.54478	0.111081	13.9068	5.76e-44	1.83e-42
orf19.3831	85.4082	1.1226	0.206424	5.43832	5.38e-08	1.88e-07
orf19.5308	1.18536	3.97221	1.8153	2.18819	0.0286561	0.0470873
orf19.2371	4307.34	-1.1116	0.0911614	-12.1938	3.35e-34	6.09e-33
orf19.6169	11.9275	1.58868	0.427019	3.72039	0.000198918	0.000466743
orf19.3553	496.524	1.52264	0.112328	13.5553	7.37e-42	2.09e-40
orf19.3798	193.616	1.84477	0.142296	12.9644	1.95e-38	4.51e-37
orf19.3291	1105.35	1.01919	0.06694	15.2254	2.4e-52	1.46e-50
orf19.4742	86.8223	-1.26808	0.192285	-6.59479	4.26e-11	1.98e-10
orf19.689	214.166	-2.49765	0.365024	-6.84241	7.79e-12	3.86e-11
orf19.2248	1844.84	-1.83142	0.0920854	-19.8883	5.14e-88	2.07e-85
orf19.1091	87.331	2.02923	0.238253	8.51713	1.64e-17	1.22e-16
orf19.999	830.454	-1.99599	0.129571	-15.4046	1.52e-53	1e-51
orf19.4492	421.168	2.4189	0.137943	17.5355	7.68e-69	1.33e-66
orf19.4760	114.272	1.8078	0.191151	9.45742	3.16e-21	2.95e-20
orf19.4479	381.897	1.66146	0.130695	12.7125	5.04e-37	1.06e-35
orf19.7534	2366.82	1.4279	0.101869	14.0171	1.23e-44	4.12e-43
orf19.6229	8680.94	-1.1806	0.095152	-12.4075	2.38e-35	4.65e-34
orf19.3962	1439.21	1.27752	0.0795625	16.0569	5.12e-58	4.69e-56
orf19.563	165.685	2.18449	0.186874	11.6896	1.44e-31	2.27e-30
orf19.2394	10.9802	-1.27662	0.475385	-2.68543	0.0072436	0.0134169
orf19.4654	1.30223	4.47648	1.81954	2.46023	0.0138848	0.0244226
orf19.3630	187.485	1.53029	0.160608	9.52807	1.6e-21	1.52e-20
orf19.4166	452.216	1.16494	0.110812	10.5127	7.55e-26	8.75e-25
orf19.59	151.201	2.86497	0.221328	12.9444	2.53e-38	5.8e-37
orf19.6786	116.186	1.09583	0.208257	5.26189	1.43e-07	4.79e-07
orf19.7502	638.254	1.10415	0.10874	10.154	3.18e-24	3.4e-23
orf19.1168	346.129	1.38398	0.127522	10.8529	1.93e-27	2.41e-26
