# Supplementary material for: Erg251 has complex and pleiotropic effects on sterol composition, azole susceptibility, filamentation, and stress response phenotypes
Source: PLoS Pathog. 2024 Jul 30;20(7):e1012389. doi: 10.1371/journal.ppat.1012389 (PMC11315318; doi:10.1371/journal.ppat.1012389)
Supplement: S12 Table — (XLSX) [file ppat.1012389.s018.xlsx]

## Sheet: sheet1
	ID	baseMean	log2FoldChange	lfcSE	stat	pvalue	padj
92	orf19.5379	3642.34	1.38999	0.0705828	19.6931	2.47e-86	8.25e-85
1042	orf19.922	22969.5	0.981353	0.0496191	19.7777	4.63e-87	1.58e-85
1266	orf19.1570	3562.99	0.924409	0.0443951	20.8223	2.72e-96	1.18e-94
2517	orf19.391	7279.95	-0.082481	0.0545893	-1.51094	0.130804	0.171102
2588	orf19.5178	10895.8	0.633483	0.039134	16.1876	6.17e-59	9.97e-58
3766	orf19.3732	625.535	1.88776	0.115118	16.3985	1.96e-60	3.39e-59
4003	orf19.4631	4806.19	1.06405	0.0595355	17.8725	1.93e-71	4.34e-70
4156	orf19.767	4729.5	0.586018	0.0604309	9.69732	3.1e-22	1.69e-21
4536	orf19.406	22009.8	-0.166247	0.0478172	-3.47671	0.000507601	0.000940486
4838	orf19.2016	589.571	0.66073	0.0956211	6.90988	4.85e-12	1.67e-11
5145	orf19.1591	7734.3	0.613823	0.0475385	12.9121	3.85e-38	3.72e-37
5296	orf19.1598	2889.25	1.26183	0.0647099	19.4998	1.1e-84	3.45e-83
5311	orf19.1631	9545.21	2.53886	0.0911094	27.8661	6.88e-171	1.3e-168
5560	orf19.3240	1453.99	1.86452	0.0799964	23.3075	3.72e-120	2.47e-118
5602	orf19.2909	2905.87	0.988141	0.0503986	19.6065	1.36e-85	4.37e-84
5634	orf19.4809	1072.74	-1.11381	0.0702646	-15.8516	1.37e-56	2.1e-55
5857	orf19.2248	1844.84	0.19151	0.0897452	2.13393	0.0328483	0.0479511
