# Supplementary material for: Erg251 has complex and pleiotropic effects on sterol composition, azole susceptibility, filamentation, and stress response phenotypes
Source: PLoS Pathog. 2024 Jul 30;20(7):e1012389. doi: 10.1371/journal.ppat.1012389 (PMC11315318; doi:10.1371/journal.ppat.1012389)
Supplement: S13 Table — (XLSX) [file ppat.1012389.s019.xlsx]

## Sheet: sheet
	ID	baseMean	log2FoldChange	lfcSE	stat	pvalue	padj
92	orf19.5379	3642.34	1.30173	0.0634455	20.5173	1.51e-93	7.06e-92
1042	orf19.922	22969.5	0.950101	0.0443705	21.4129	1.01e-101	5.62e-100
1266	orf19.1570	3562.99	0.886858	0.0399993	22.1718	6.43e-109	4.04e-107
2517	orf19.391	7279.95	-0.0216665	0.0488779	-0.443278	0.657565	0.708327
2588	orf19.5178	10895.8	0.561189	0.0349804	16.0429	6.4e-58	1.11e-56
3766	orf19.3732	625.535	1.51083	0.0988674	15.2814	1.02e-52	1.54e-51
4003	orf19.4631	4806.19	0.750099	0.0546206	13.7329	6.45e-43	6.95e-42
4156	orf19.767	4729.5	0.404625	0.0540648	7.48407	7.21e-14	2.65e-13
4536	orf19.406	22009.8	0.07613	0.0427587	1.78046	0.0750009	0.100813
4838	orf19.2016	589.571	0.850888	0.0863091	9.85861	6.29e-23	3.56e-22
5145	orf19.1591	7734.3	0.740253	0.0425858	17.3826	1.12e-67	2.48e-66
5296	orf19.1598	2889.25	1.15047	0.0578945	19.8718	7.13e-88	2.78e-86
5311	orf19.1631	9545.21	2.05541	0.0809696	25.3849	3.7e-142	4.22e-140
5560	orf19.3240	1453.99	1.73444	0.0716189	24.2176	1.45e-129	1.37e-127
5602	orf19.2909	2905.87	0.934324	0.0452792	20.6347	1.34e-94	6.37e-93
5634	orf19.4809	1072.74	-0.990832	0.0588474	-16.8373	1.3e-63	2.66e-62
5857	orf19.2248	1844.84	0.271024	0.081297	3.33375	0.000856834	0.0015222
