# Supplementary material for: Erg251 has complex and pleiotropic effects on sterol composition, azole susceptibility, filamentation, and stress response phenotypes
Source: PLoS Pathog. 2024 Jul 30;20(7):e1012389. doi: 10.1371/journal.ppat.1012389 (PMC11315318; doi:10.1371/journal.ppat.1012389)
Supplement: S14 Table — (XLSX) [file ppat.1012389.s020.xlsx]

## Sheet: sheet1
	ID	baseMean	log2FoldChange	lfcSE	stat	pvalue	padj
92	orf19.5379	3642.34	1.25431	0.0633255	19.8073	2.57e-87	1.01e-85
1042	orf19.922	22969.5	0.862253	0.0443358	19.4482	3.02e-84	1.12e-82
1266	orf19.1570	3562.99	0.925579	0.0400556	23.1073	3.91e-118	3.37e-116
2517	orf19.391	7279.95	0.0333054	0.0489612	0.680241	0.496352	0.553926
2588	orf19.5178	10895.8	0.549787	0.0349049	15.751	6.76e-56	1.17e-54
3766	orf19.3732	625.535	1.46385	0.100985	14.4958	1.29e-47	1.74e-46
4003	orf19.4631	4806.19	0.89093	0.054414	16.3732	2.97e-60	5.87e-59
4156	orf19.767	4729.5	0.320719	0.0537339	5.96864	2.39e-09	6.99e-09
4536	orf19.406	22009.8	0.0345227	0.0427065	0.808373	0.418876	0.477519
4838	orf19.2016	589.571	0.776804	0.0868871	8.94038	3.88e-19	1.88e-18
5145	orf19.1591	7734.3	0.727162	0.0426453	17.0514	3.41e-65	7.96e-64
5296	orf19.1598	2889.25	1.14879	0.0577839	19.8808	5.96e-88	2.39e-86
5311	orf19.1631	9545.21	1.81326	0.0811715	22.3386	1.56e-110	1.11e-108
5560	orf19.3240	1453.99	1.65119	0.0719894	22.9365	2.01e-116	1.64e-114
5602	orf19.2909	2905.87	0.98335	0.0453938	21.6627	4.62e-104	2.76e-102
5634	orf19.4809	1072.74	-1.05003	0.0624235	-16.8211	1.71e-63	3.77e-62
5857	orf19.2248	1844.84	0.417588	0.080326	5.19867	2.01e-07	5.08e-07
