# Supplementary material for: Erg251 has complex and pleiotropic effects on sterol composition, azole susceptibility, filamentation, and stress response phenotypes
Source: PLoS Pathog. 2024 Jul 30;20(7):e1012389. doi: 10.1371/journal.ppat.1012389 (PMC11315318; doi:10.1371/journal.ppat.1012389)
Supplement: S15 Table — (XLSX) [file ppat.1012389.s021.xlsx]

## Sheet: sheet1
	ID	baseMean	log2FoldChange	lfcSE	stat	pvalue	padj
92	orf19.5379	3642.34	1.75842	0.065029	27.0405	4.94e-161	6.35e-159
1042	orf19.922	22969.5	1.50603	0.0450051	33.4636	1.63e-245	5.19e-243
1266	orf19.1570	3562.99	1.16559	0.0416889	27.9592	5.09e-172	7.69e-170
2517	orf19.391	7279.95	0.253646	0.049902	5.08289	3.72e-07	1e-06
2588	orf19.5178	10895.8	1.15639	0.0356567	32.4313	9.96e-231	2.73e-228
3766	orf19.3732	625.535	1.94362	0.0957701	20.2946	1.44e-91	7.35e-90
4003	orf19.4631	4806.19	0	1.66668	0	1	1
4156	orf19.767	4729.5	1.24194	0.0555424	22.3603	9.59e-111	6.66e-109
4536	orf19.406	22009.8	0.750073	0.0432594	17.339	2.39e-67	7.81e-66
4838	orf19.2016	589.571	0.907501	0.087988	10.3139	6.1e-25	4.7e-24
5145	orf19.1591	7734.3	1.2804	0.042978	29.7921	4.95e-195	8.31e-193
5296	orf19.1598	2889.25	1.88897	0.0604506	31.2481	2.37e-214	5.5e-212
5311	orf19.1631	9545.21	3.04631	0.0811753	37.5275	0	0
5560	orf19.3240	1453.99	2.0921	0.0760271	27.5178	1.07e-166	1.55e-164
5602	orf19.2909	2905.87	1.4222	0.0472553	30.0962	5.44e-199	9.67e-197
5634	orf19.4809	1072.74	-0.892502	0.055225	-16.1612	9.47e-59	2.35e-57
5857	orf19.2248	1844.84	0.130568	0.0870233	1.50038	0.133515	0.177219
