# Supplementary material for: Erg251 has complex and pleiotropic effects on sterol composition, azole susceptibility, filamentation, and stress response phenotypes
Source: PLoS Pathog. 2024 Jul 30;20(7):e1012389. doi: 10.1371/journal.ppat.1012389 (PMC11315318; doi:10.1371/journal.ppat.1012389)
Supplement: S16 Table — (XLSX) [file ppat.1012389.s022.xlsx]

## Sheet: Sheet1
Primer number_name	Sequence (5' to 3')	Description
1045_NAT1p2FLIP_C.a	CTCAGTGATCTCCCAGATGCTT	Reverse primer inside FLIP to screen for FLIP-NAT insertion.
1154_C.aFlpNAT.internal NAT	CTCGACATCATCTGCCCAG	Reverse primer inside NAT to screen for ERG251-NAT insertion.
1176_CaTAR-TetO-NAT_Rev.int.C.a	TCCAACCAGGTGACAATGG	Reverse primer inside CaTar-TetO-NAT to screen for constitutive promoter insertion.
1177_CaTAR-TetO-NAT_Fwd.int.C.a	TAGCTTCAGCATCACCTGGA	Forward primer inside CaTar-TetO-NAT to screen for constitutive promoter insertion.
1574_NAT For	ACTGGATGGCGGCGTTAGTA	Forward primer inside NAT to amplify NAT or screen for FLIP-NAT, ERG251-NAT insertion.
1575_NAT Rev	ATCAAGCTTGCCTCGTCCCC	Reverse primer inside NAT to amplify NAT or screen for FLIP-NAT, ERG251-NAT insertion.
1578_pUC For	GGATCCTCTAGAGTCGAC	Foward primer for amplification of the pUC19 plasmid backbone.
1579_pUC Rev	GGTACCGAGCTCGAATTC	Foward primer for amplification of the pUC19 plasmid backbone.
1630_ERG251 FLP & NAT Fwd	TTCATTAATTAGTAGTAGTTCCTCTTTTTTTTTTGTTTTGTTTTTCTAACCAACCAAGCCCATAATTTATAAAAAGGAAACAGCTATGACCATG	Forward primer for amplification of ERG251 FLIP-NAT transformation fragment.
1631_ERG251 FLP& NAT Rev	GTATTTCCTTGGTTGTATAGCTAAAAACTCTACATGCTTACTTGTATTTCTCTCTATATCTTTTATTCTTGCATTGTAAAACGACGGCCAG	Reverse primer for amplification of ERG251 FLIP-NAT transformation fragment.
1632_ERG251_Inside_Fwd	TGATGTTCCATTCCCCAATTGG	Foward primer inside ERG251 to screen for gene presence.
1633_ERG251_Inside_Rev	ATCATGATGAGCAGCACCAG	Reverse primer inside ERG251 to screen for gene presence and CaTar-TetO-NAT constitutive promoter insertion.
1634_ERG251_outside_Fwd	ACAAAACCCGGGTGATCTATT	Forward primer upstream of ERG251 (5') to screen for ERG251-NAT insertion.
1635_ERG251_outside_Rev	TGCGACACACTTCCATACAA	Reverse primer downstream of ERG251 (3') to screen for ERG251-NAT insertion.
1636_Calb_Nat_probe(end)_Fwd	AGGATCCGGTTGTTTATGTTCG	Forward primer inside NAT to screen for FLIP-NAT and ERG251-NAT insertion.
1644_ERG251_5’ Upstream F+pUC flank	GAATTCGAGCTCGGTACCGAGAGAATGAGCTATACGATGGT	Forward primer upstream of ERG251 (5') to amplify upstream+gene. Includes a flank to pUC19.
1645_ERG251 rev+ Nat	TACTAACGCCGCCATCCAGTATTGTTTGATGTATTTCCTTGGT	Reverse primer at the end of ERG251 to amplify upstream+gene. Includes a flank to NAT.
1646_ERG251_3’ downstream F+Nat	GGGGACGAGGCAAGCTTGATACAATACACAGCGGCATATGA	Foward primer to amplify ERG251 downstream (3'). Includes a flank to NAT.
1647_ERG251_3’ downstream R+pUC flank	GTCGACTCTAGAGGATCCTCCCTTTGTTGTCATGCTCT	Reverse primer to amplify ERG251 downstream (3'). Includes a flank to pUC19.
1648_ERG251 Leu* F	GTTTTAAAACGGTTTAAAAACAACATTTTC	Foward primer carrying the L113* point mutation used to amplify the ERG251-NAT construct for transformation.
1649_ERG251 Leu* R	GAAAATGTTGTTTTTAAACCGTTTTAAAAC	Reverse primer carrying the L113* point mutation used to amplify the ERG251-NAT construct for transformation.
1650_ERG251 Glu* F	GCTGCTCATCATGATTAACATCATCATTATT	Foward primer carrying the E273* point mutation used to amplify the ERG251-NAT construct for transformation.
1651_ERG251 Glu* R	AATAATGATGATGTTAATCATGATGAGCAGC	Reverse primer carrying the E273* point mutation used to amplify the ERG251-NAT construct for transformation.
1652_ERG251 5’upstream F	GAGAGAATGAGCTATACGATGGT	Forward primer upstream of ERG251 (5').
1653_ERG251 3’downstream R	TCCCTTTGTTGTCATGCTCT	Reverse primer downstream of ERG251 (3').
1654_ERG251 Trp265Gly F	AGTTCTTCCCACTTGGGGCTGGTGCTGCTC	Foward primer carrying the W265G point mutation used to amplify the ERG251-NAT construct for transformation.
1655_ERG251 Trp265Gly R	GAGCAGCACCAGCCCCAAGTGGGAAGAACT	Reverse primer carrying the W265G point mutation used to amplify the ERG251-NAT construct for transformation.
1656_ERG251 *Tyr F	TAAAAAAACTTTATATATTTATGTTTTTTT	Foward primer carrying the *321Y point mutation used to amplify the ERG251-NAT construct for transformation.
1657_ERG251 *Tyr R	AAAAAAACATAAATATATAAAGTTTTTTTA	Reverse primer carrying the *321Y point mutation used to amplify the ERG251-NAT construct for transformation.
1679_ERG251 TAR-TetO-NAT Fwd	TTCATTAATTAGTAGTAGTTCCTCTTTTTTTTTTGTTTTGTTTTTCTAACCAACCAAGCCCATAATTTATAAAAAGGAAACAGCTATGACCATG	Forward primer to amplify CaTar-TetO-NAT constitutive promoter for insertion in front of ERG251.
1680_ERG251 TAR-TetO-NAT Rev	TTGGATGATTATTTATCAAATTAGATAAATTTGAAGTATGATTAGTAGTTAATTGATGCAAAACTTCCATcgactatttatatttgtatg	Reverse primer to amplify CaTar-TetO-NAT constitutive promoter for insertion in front of ERG251.
1921_ERG25 FLIP&NAT Fwd	TACATATTCATTTATTCCTTGATCCTTTTTTAAAGTATTCAATTTATTTATTTATTTGTTTGTTTGAAGTTTATAGGAAACAGCTATGACCATG	Forward primer for amplification of ERG25 FLIP-NAT transformation fragment.
1922_ERG25 FLIP&NAT Rev	AACCAAAAATAAACAGTATTAATATTGAAAGTGGTACAAACATTGAGAAGTTGTACACATATACTCTTTCTCTCTTTGTAAAACGACGGCCA	Reverse primer for amplification of ERG25 FLIP-NAT transformation fragment.
1923_ERG25_out_F	TGTTAAGGGCATTGCTTTTCTT	Foward primer upstream of ERG25 to screen for FLIP-NAT insertion.
1924_ERG25_out_R	CGATTGCCTCCGTTGGATATAA	Reverse primer downstream of ERG25 to screen for FLIP-NAT insertion.
1925_ERG251_GFP-Nat F	TGTGGTACTTATGCTAGAAAAAGAAGAGAAAGAAATAGTCGAGCTAGTGCTGAAAGTAAACATAAAAAAACTTTAGGTGGTGGTTCTAAAGGTGAAGAATTATT	Forward primer for amplification of ERG251 GFP-NAT transformation fragment.
1926_ERG251_GFP-Nat R	AAAATTGTTCAGTATTTCCTGTACATAACACTTTAGTCACATGTTAGGGCTATAGCCCTAATTTCATTTTGCTGCGTAAAACGACGGCCAGTGAATTC	Reverse primer for amplification of ERG251 GFP-NAT transformation fragment.
1927_GFP_R	TTTGTACAATTCATCCATACCATG	Reverse primer inside GFP to screen for ERG251 GFP-NAT insertion.
1932_ZRT2-TAR-TetO-NAT Fwd	CTTCATTTTGTTCTCATCATAGTTGGCTTTCATTATCAATTCCCAGCATAGAATTAGTTAACACTGACCCTGACTGGAAACAGCTATGACCATG	Forward primer to amplify CaTar-TetO-NAT constitutive promoter for insertion in front of ZRT2 or amplify ZRT2 FLIP-NAT transformation fragment.
1933_ZRT2-TAR-TetO-NAT Rev	ATAATCATTATCTGTGGGACATTCATCCCTTTTGTTCAAATATTCAAATACTTGGGAAATGGAATCACTATTCATcgactatttatatttgtatg	Reverse primer to amplify CaTar-TetO-NAT constitutive promoter for insertion in front of ZRT2.
1934_ZRT2_out_F	CCAGCTAGAAATGTAGTGTGTGG	Forward primer upstream of ZRT2 to screen for CaTar-TetO-NAT constitutive promoter insertion.
1935_ZRT2_inside_R	GGGTGGTAATCGGATGAATGAAT	Reverse primer inside ZRT2 gene to screen for CaTar-TetO-NAT constitutive promoter insertion.
1801_TEF1_F_qPCR	AATACCACGTTACCGTCATTGAT	Forward primer for housekeeping gene TEF1 (cDNA) expression level.
1802_TEF1_R_qPCR	CCAGTGATCATATTCTTGATGAAATC	Reverse primer for housekeeping gene TEF1 (cDNA) expression level.
2002_ZRT2-NAT&FLIP Rev	TATTAATCTATAAATTCAAACTTGAATGAAATTAAAACGCATAAAAAGATATAATGAAAACACAAGTGTCCGTGCTTGTAAAACGACGGCCAG	Reverse primer for amplification of ZRT2 FLIP-NAT transformation fragment. Pair with primer 1932.
2003_ZRT2-Out-Rev	GGATAAAACTTCTGCTCGCTTCA	Reverse primer downstream of ZRT2 to screen for FLIP-NAT insertion.
2004_ZRT2_qPCR Fwd	ACTGGGCCAATAACAGAATACC	Forward primer for ZRT2 (cDNA) expression level.
2005_ZRT2_qPCR_Rev	CGCCAAAGCAAGACCTATGA	Reverse primer for ZRT2 (cDNA) expression level.
