# Supplementary material for: Erg251 has complex and pleiotropic effects on sterol composition, azole susceptibility, filamentation, and stress response phenotypes
Source: PLoS Pathog. 2024 Jul 30;20(7):e1012389. doi: 10.1371/journal.ppat.1012389 (PMC11315318; doi:10.1371/journal.ppat.1012389)
Supplement: S17 Table — (XLSX) [file ppat.1012389.s023.xlsx]

## Sheet: Sheet1
AMS strain number	Description	CHROM	POS	GENE	ORF	REF	ALT	ALT frequnency	Annotation	Impact	AA Change
AMS4130	P75063 64ug/ml FLC Lineage 7 Passage 10	Chr4	317376	ERG251	orf19.4631	A	T	0.5	missense_variant	MODERATE	p.His274Gln
AMS5615	LSB Mad2 E 6	Chr4	317395	ERG251	orf19.4631	G	T	0.58	missense_variant	MODERATE	p.Ala268Asp
AMS5617	LSB Mad2 E 8	Chr4	318118	ERG251	orf19.4631	G	GA	0.36	frameshift_variant	HIGH	p.Ser27fs
AMS5618	LSB Mad2 E 9	Chr4	318118	ERG251	orf19.4631	G	GA	0.31	frameshift_variant	HIGH	p.Ser27fs
AMS5622	LSB Mad2 E 13	Chr4	318014	ERG251	orf19.4631	C	A	0.53	missense_variant	MODERATE	p.Gly62Trp
AMS5623	LSB Mad2 E 14	Chr4	318014	ERG251	orf19.4631	C	A	0.5	missense_variant	MODERATE	p.Gly62Trp
AMS5624	LSB Mad2 E 15	Chr4	318014	ERG251	orf19.4631	C	A	0.66	missense_variant	MODERATE	p.Gly62Trp
AMS5625	LSB Mad2 E 16	Chr4	317405	ERG251	orf19.4631	A	C	0.33	missense_variant	MODERATE	p.Trp265Gly
AMS5626	LSB Mad2 E 17	Chr4	317405	ERG251	orf19.4631	A	C	0.57	missense_variant	MODERATE	p.Trp265Gly
AMS5627	Evolved 1.1	Chr4	317860	ERG251	orf19.4631	A	T	0.526	stop_gained	HIGH	p.Leu113*
AMS5628	Evolved 1.2	Chr4	317860	ERG251	orf19.4631	A	T	0.585	stop_gained	HIGH	p.Leu113*
AMS5657	Evolved 2.1	Chr4	317381	ERG251	orf19.4631	C	A	0.578	stop_gained	HIGH	p.Glu273*
AMS5658	Evolved 2.2	Chr4	317381	ERG251	orf19.4631	C	A	0.458	stop_gained	HIGH	p.Glu273*
AMS5729	Evolved 3.1	Chr4	318019	ERG251	orf19.4631	G	T	0.703	missense_variant	MODERATE	p.Ala60Asp
AMS5730	Evolved 3.2	Chr4	317232	ERG251	orf19.4631	C	A	0.524	stop_lost&splice_region_variant	HIGH	p.Ter322Tyrext*?
AMS5731	Evolved 3.3	Chr4	318019	ERG251	orf19.4631	G	T	0.459	missense_variant	MODERATE	p.Ala60Asp
